# Supplementary material for: PolySUMOylation of PCNA and Rad52 restricts centromeric recombination in fission yeast
Source: Nat Commun. 2025 Dec 2;16:10837. doi: 10.1038/s41467-025-65862-1 (PMC12672585; doi:10.1038/s41467-025-65862-1)
Supplement: Supplementary file 3 — Supplementary Data 1 [file 41467_2025_65862_MOESM3_ESM.xlsx]

## Sheet: SplitID_SUMO_WT_QiP_output
GN	Accession	Peptide count	Unique peptides	Confidence score	Mass	Description	NTurboSUMO_1	NTurboSUMO_2	Rad52CTurbo_1	Rad52CTurbo_2	Split_ID_1	Split_ID_2	Split_ID_3
lap2	O94544	4	4	19.5544	69522.3	Leucine aminopeptidase 2 OS=Schizosaccharomyces pombe (strain 972 / ATCC 24843) OX=284812 GN=lap2 PE=3 SV=1	5945.42	7465.73	7018.37	7250.19	12626.6	15539.6	12319.9
rps7	Q10101	22	20	221.794	21947.5	Small ribosomal subunit protein eS7 OS=Schizosaccharomyces pombe (strain 972 / ATCC 24843) OX=284812 GN=rps7 PE=1 SV=2	271969	300046	303899	281056	201654	224480	205200
rpl1201	P0CT83;P0CT84	9	7	102.8	17666.5	Large ribosomal subunit protein uL11A OS=Schizosaccharomyces pombe (strain 972 / ATCC 24843) OX=284812 GN=rpl1201 PE=3 SV=1	49244.6	52788.9	58099.9	55361	93779.1	108948	79161.8
pmt3	O13351	1	1	6.0642	12934.6	Ubiquitin-like protein pmt3/smt3 OS=Schizosaccharomyces pombe (strain 972 / ATCC 24843) OX=284812 GN=pmt3 PE=1 SV=2	293.18	156.749	290.005	143.819	2208.49	1220.81	998.244
adh4	Q09669	5	3	27.9761	45527.5	Alcohol dehydrogenase 4 OS=Schizosaccharomyces pombe (strain 972 / ATCC 24843) OX=284812 GN=adh4 PE=1 SV=1	570.331	571.749	582.912	1086.24	2003.38	2996.35	2622.59
cip1	O42923	2	1	11.0619	53477.6	RNA-binding post-transcriptional regulator cip1 OS=Schizosaccharomyces pombe (strain 972 / ATCC 24843) OX=284812 GN=cip1 PE=1 SV=1	6245.71	1261.7	9382.68	1847.11	113.564	183.889	57.6765
brx1	Q9HGL6	6	5	35.8779	33899.8	Ribosome biogenesis protein brx1 OS=Schizosaccharomyces pombe (strain 972 / ATCC 24843) OX=284812 GN=brx1 PE=1 SV=1	5328.34	7534.77	7747.39	11488.5	31535.2	29458.3	19040.9
arc2	O14241	13	8	80.8494	36974.3	Actin-related protein 2/3 complex subunit 2 OS=Schizosaccharomyces pombe (strain 972 / ATCC 24843) OX=284812 GN=arc2 PE=1 SV=1	11536.2	9172.87	12790.5	14647	28447.3	33443.9	19971.7
SPAC1F5.02	Q10057	2	2	9.4158	54880.3	Putative protein disulfide-isomerase C1F5.02 OS=Schizosaccharomyces pombe (strain 972 / ATCC 24843) OX=284812 GN=SPAC1F5.02 PE=3 SV=1	20679.6	12019	16215.9	9795.66	4656.62	2928.78	5920.72
tom40	O13656	5	4	37.9034	37552.7	Probable mitochondrial import receptor subunit tom40 OS=Schizosaccharomyces pombe (strain 972 / ATCC 24843) OX=284812 GN=tom40 PE=3 SV=3	20149.6	12001.4	18864.4	12008.5	7644.82	6212.47	7301.67
rad25	P42657	7	4	52.1307	30369.1	Checkpoint signal transducer rad25 OS=Schizosaccharomyces pombe (strain 972 / ATCC 24843) OX=284812 GN=rad25 PE=1 SV=1	1514.74	2835.48	1187.64	4488.75	11411.7	16404.7	9168.42
glt1	Q9C102	74	55	631.761	232850	Glutamate synthase [NADH] OS=Schizosaccharomyces pombe (strain 972 / ATCC 24843) OX=284812 GN=glt1 PE=1 SV=1	150034	186694	150905	203129	321026	292903	241939
aat2	O42652	11	8	81.6708	46140.5	Aspartate aminotransferase_ cytoplasmic OS=Schizosaccharomyces pombe (strain 972 / ATCC 24843) OX=284812 GN=aat2 PE=1 SV=1	4634.05	7938.59	4763.44	11159	46929.8	24069.5	20266.3
sty1	Q09892	7	5	42.2206	40222.6	Mitogen-activated protein kinase sty1 OS=Schizosaccharomyces pombe (strain 972 / ATCC 24843) OX=284812 GN=sty1 PE=1 SV=1	4545.55	5420.88	5423.73	6317.23	8688.16	7684.26	7418.2
rps101	Q09781	20	13	251.09	28488.2	Small ribosomal subunit protein eS1A OS=Schizosaccharomyces pombe (strain 972 / ATCC 24843) OX=284812 GN=rps101 PE=3 SV=2	64344.4	50864.6	82414.3	64099.3	147011	138731	96894.8
ppn1	Q9C1W8	3	2	13.9168	66025.7	Endopolyphosphatase OS=Schizosaccharomyces pombe (strain 972 / ATCC 24843) OX=284812 GN=ppn1 PE=3 SV=1	1800.75	1389.51	1326.72	1439.73	2672.27	5038.98	2679.79
SPBC947.15c	O43090	10	7	62.6219	60780.9	Probable NADH-ubiquinone oxidoreductase C947.15c_ mitochondrial OS=Schizosaccharomyces pombe (strain 972 / ATCC 24843) OX=284812 GN=SPBC947.15c PE=3 SV=1	8277.02	6781.57	7152.87	7251.77	14435.5	9902.42	10613.9
erg28	O74820	2	2	17.5765	15252	Ergosterol biosynthetic protein 28 OS=Schizosaccharomyces pombe (strain 972 / ATCC 24843) OX=284812 GN=erg28 PE=3 SV=1	741.971	889.698	690.383	7708.39	25006.8	19316.5	24983.7
urk1	O74427	6	4	39.6782	51389.7	Uridine kinase OS=Schizosaccharomyces pombe (strain 972 / ATCC 24843) OX=284812 GN=urk1 PE=3 SV=1	27257	9757.04	48935.4	12541.9	2759.42	3804.13	3549.7
egd2	P87147	7	6	62.3266	18785.4	Nascent polypeptide-associated complex subunit alpha OS=Schizosaccharomyces pombe (strain 972 / ATCC 24843) OX=284812 GN=egd2 PE=1 SV=1	11539.2	16932	11309.2	16082.5	28329.5	24561.8	21060.3
rpl1702	O59794	9	3	99.7942	20827	Large ribosomal subunit protein uL22B OS=Schizosaccharomyces pombe (strain 972 / ATCC 24843) OX=284812 GN=rpl1702 PE=3 SV=1	14284.5	4620.65	25163.4	4932.52	1261.78	607.362	1637.7
vma2	P31411	25	21	217.655	55841.3	V-type proton ATPase subunit B OS=Schizosaccharomyces pombe (strain 972 / ATCC 24843) OX=284812 GN=vma2 PE=1 SV=2	46964.8	61290.7	48639.3	49569.1	102835	106031	65914.3
alg2	Q96WW6	2	2	10.7974	57167.1	Alpha-1_3/1_6-mannosyltransferase alg2 OS=Schizosaccharomyces pombe (strain 972 / ATCC 24843) OX=284812 GN=alg2 PE=3 SV=2	2649.33	1497.97	2597.46	1419.73	1018.37	627.076	835.485
rip1	Q09154	3	2	15.9746	24740.4	Cytochrome b-c1 complex subunit Rieske_ mitochondrial OS=Schizosaccharomyces pombe (strain 972 / ATCC 24843) OX=284812 GN=rip1 PE=2 SV=2	3681.66	3255.05	4790.71	2964.2	1752.15	2255.58	2327.14
rpl702	P25457	9	8	72.566	28449.3	Large ribosomal subunit protein uL30B OS=Schizosaccharomyces pombe (strain 972 / ATCC 24843) OX=284812 GN=rpl702 PE=1 SV=1	10464	11375.9	13668.8	22333.7	34517	47885.2	26189.2
SPAC12B10.02c	Q10436	3	3	15.0872	26934.3	Uncharacterized protein C12B10.02c OS=Schizosaccharomyces pombe (strain 972 / ATCC 24843) OX=284812 GN=SPAC12B10.02c PE=4 SV=1	5009.32	3602.61	4525.4	2293.44	1979.55	730.951	1032.57
mmf1	O43003	5	5	55.4911	17543.5	Protein mmf1_ mitochondrial OS=Schizosaccharomyces pombe (strain 972 / ATCC 24843) OX=284812 GN=mmf1 PE=3 SV=1	7798.28	8346.6	6194.36	8259.76	15550.2	19226.7	10161.4
sua1	P78937	21	17	180.573	54754.5	Sulfate adenylyltransferase OS=Schizosaccharomyces pombe (strain 972 / ATCC 24843) OX=284812 GN=sua1 PE=1 SV=2	42243	47955.5	44813.1	51648.9	65191.6	56127.9	56358.8
SPBC30D10.05c	O14351	4	1	27.5374	26645	Uncharacterized oxidoreductase C30D10.05c OS=Schizosaccharomyces pombe (strain 972 / ATCC 24843) OX=284812 GN=SPBC30D10.05c PE=3 SV=1	7962.61	2581.13	7087.89	1402.77	755.199	389.405	659.164
SPAC11D3.02c	Q10081	2	2	13.2087	17414.1	UPF0039 protein C11D3.02c OS=Schizosaccharomyces pombe (strain 972 / ATCC 24843) OX=284812 GN=SPAC11D3.02c PE=3 SV=1	2599.06	5718.9	1965.82	4857.21	16070.4	10302.5	8977.34
rpl3201	O42935	3	1	38.6022	14445	Large ribosomal subunit protein eL32B OS=Schizosaccharomyces pombe (strain 972 / ATCC 24843) OX=284812 GN=rpl3201 PE=3 SV=1	3693.01	3651.66	2732.49	3286.23	6348.51	12663.7	5451.7
fim1	O59945	18	12	149.934	68617.5	Fimbrin OS=Schizosaccharomyces pombe (strain 972 / ATCC 24843) OX=284812 GN=fim1 PE=1 SV=1	29945	24880.5	30640.9	19525.3	14272.5	9342.26	16821.8
anp1	O74745	3	2	17.1168	48991.1	Mannan polymerase II complex anp1 subunit OS=Schizosaccharomyces pombe (strain 972 / ATCC 24843) OX=284812 GN=anp1 PE=3 SV=1	929.762	1393.18	965.08	2018.33	2645.36	4040.01	2586.62
SPBC8E4.01c	O42885	10	9	74.7673	63645.9	Putative inorganic phosphate transporter C8E4.01c OS=Schizosaccharomyces pombe (strain 972 / ATCC 24843) OX=284812 GN=SPBC8E4.01c PE=1 SV=2	10844.2	17247.5	11907.6	18071.7	26390.8	31541.6	21816.3
pir2	O94326	4	2	21.2333	70864.7	NURS complex subunit pir2 OS=Schizosaccharomyces pombe (strain 972 / ATCC 24843) OX=284812 GN=pir2 PE=1 SV=1	1080.77	419.421	1170.32	564.725	136.151	122.724	348.597
rpl1902	O42699	11	3	115.462	22753.6	Large ribosomal subunit protein eL19B OS=Schizosaccharomyces pombe (strain 972 / ATCC 24843) OX=284812 GN=rpl1902 PE=2 SV=2	92701.4	96584.6	91333.9	98004.2	115592	104185	131649
gdh1	P78804	7	7	37.4719	48789.7	NADP-specific glutamate dehydrogenase OS=Schizosaccharomyces pombe (strain 972 / ATCC 24843) OX=284812 GN=gdh1 PE=1 SV=2	5574.5	5319.99	4011.77	5712.61	19097.9	14364.5	7204.28
rad24	P42656	5	3	45.5832	30082.5	Checkpoint signal transducer rad24 OS=Schizosaccharomyces pombe (strain 972 / ATCC 24843) OX=284812 GN=rad24 PE=1 SV=2	6454.08	10770.9	6512.16	10385.7	18330.4	25357.1	13144.3
idi1	Q10132	4	2	22.053	27108.1	Isopentenyl-diphosphate delta-isomerase OS=Schizosaccharomyces pombe (strain 972 / ATCC 24843) OX=284812 GN=idi1 PE=2 SV=2	3096.09	2699.33	2987.43	3429.51	4282.22	7027.62	4304.98
lys2	Q9UT74	9	6	50.6518	78024.8	Homoaconitase_ mitochondrial OS=Schizosaccharomyces pombe (strain 972 / ATCC 24843) OX=284812 GN=lys2 PE=3 SV=1	12818.4	7413.84	12793.7	6054.93	3678.36	4542.39	4464.6
SPAC1635.01	Q9P544	9	8	90.0957	29653.4	Probable mitochondrial outer membrane protein porin OS=Schizosaccharomyces pombe (strain 972 / ATCC 24843) OX=284812 GN=SPAC1635.01 PE=3 SV=1	56266.1	51352.7	49463.6	42397.2	35164.3	29637.1	40990.2
coq5	P87230	4	4	30.132	33887.8	2-methoxy-6-polyprenyl-1_4-benzoquinol methylase_ mitochondrial OS=Schizosaccharomyces pombe (strain 972 / ATCC 24843) OX=284812 GN=coq5 PE=3 SV=1	19864.5	13566.7	25836	13511.8	11002.9	7013.56	7802.96
cdc3	P39825	1	1	5.4108	13411.4	Profilin OS=Schizosaccharomyces pombe (strain 972 / ATCC 24843) OX=284812 GN=cdc3 PE=1 SV=1	866.384	325.96	1006	207.302	0	109.685	0
spo14	Q10659	6	4	35.9155	45078	Membrane glycoprotein spo14 OS=Schizosaccharomyces pombe (strain 972 / ATCC 24843) OX=284812 GN=spo14 PE=2 SV=1	90886.6	73663.6	87895.6	64721	46910.9	18944	43570.3
met11	O74927	4	1	24.584	72140.3	Methylenetetrahydrofolate reductase 2 OS=Schizosaccharomyces pombe (strain 972 / ATCC 24843) OX=284812 GN=met11 PE=2 SV=2	425.942	164.091	396.371	760.726	964.37	1696.83	1746.57
tys1	O14055	13	9	91.0107	44575.7	Tyrosine--tRNA ligase_ cytoplasmic OS=Schizosaccharomyces pombe (strain 972 / ATCC 24843) OX=284812 GN=tys1 PE=3 SV=1	10930.4	12665.4	11271.8	12928.1	14786.4	13598.4	16895.6
rvb2	O94692	12	10	71.349	51561.8	RuvB-like helicase 2 OS=Schizosaccharomyces pombe (strain 972 / ATCC 24843) OX=284812 GN=rvb2 PE=1 SV=1	13411.9	19949	13745.3	16880.3	26368.3	29608.5	20276.7
fas2	Q10289	56	45	346.074	202170	Fatty acid synthase subunit alpha OS=Schizosaccharomyces pombe (strain 972 / ATCC 24843) OX=284812 GN=fas2 PE=1 SV=2	78319.7	144374	77173.6	122946	297490	233573	156633
SPBC1703.13c	Q9P7V8	11	7	63.3511	33843.8	Probable mitochondrial phosphate carrier protein OS=Schizosaccharomyces pombe (strain 972 / ATCC 24843) OX=284812 GN=SPBC1703.13c PE=3 SV=1	11942.8	19236.3	9684.79	19046.2	28658.2	39729	24398.9
pcn1	Q03392	8	5	48.2331	28968.9	Proliferating cell nuclear antigen OS=Schizosaccharomyces pombe (strain 972 / ATCC 24843) OX=284812 GN=pcn1 PE=1 SV=1	6781.53	14760.5	5650.83	10502.7	67898.5	25374.2	19235.1
pho4	Q01682	2	2	10.0699	52118.8	Thiamine-repressible acid phosphatase pho4 OS=Schizosaccharomyces pombe (strain 972 / ATCC 24843) OX=284812 GN=pho4 PE=1 SV=1	383.58	205.618	264.672	357.475	732.917	3184.35	713.575
mlo3	Q09330	3	2	20.7521	21790.9	mRNA export protein mlo3 OS=Schizosaccharomyces pombe (strain 972 / ATCC 24843) OX=284812 GN=mlo3 PE=1 SV=1	1109.17	576.229	924.693	933	2602.62	1265.87	1841.08
erg5	O13820	22	16	147.437	62271.2	C-22 sterol desaturase ERG5 OS=Schizosaccharomyces pombe (strain 972 / ATCC 24843) OX=284812 GN=erg5 PE=1 SV=3	21238.3	21576.8	21052.9	25040.5	34568.8	24777.6	30854.5
rpl1802	Q8TFH1	10	6	120.255	21183.8	Large ribosomal subunit protein eL18B OS=Schizosaccharomyces pombe (strain 972 / ATCC 24843) OX=284812 GN=rpl1802 PE=1 SV=1	6577.1	7454.18	6506.19	9821.63	13264	35452.6	13653.6
cap1	P36621	11	6	60.1372	60243.5	Adenylyl cyclase-associated protein OS=Schizosaccharomyces pombe (strain 972 / ATCC 24843) OX=284812 GN=cap1 PE=1 SV=1	3042.68	4935.96	3558.37	5530.85	7409.82	6349.51	7219.24
rpl14	O94238	5	4	53.3013	15210.1	Large ribosomal subunit protein eL14 OS=Schizosaccharomyces pombe (strain 972 / ATCC 24843) OX=284812 GN=rpl14 PE=1 SV=1	59846.4	73990.8	68855.4	64754.9	181521	149057	79049.7
SPBC18E5.01	O59681	6	5	32.6402	38220.8	Uncharacterized protein C18E5.01 OS=Schizosaccharomyces pombe (strain 972 / ATCC 24843) OX=284812 GN=SPBC18E5.01 PE=3 SV=1	10101.3	5716.81	11105.9	4824.43	1795.97	4287.6	2896.46
htb1	P04913	2	2	17.8392	13818.9	Histone H2B-alpha OS=Schizosaccharomyces pombe (strain 972 / ATCC 24843) OX=284812 GN=htb1 PE=1 SV=3	2776.16	3224.84	2435.36	2835.7	4706.59	7832.85	3632.15
atp1	P24487	25	25	241.263	58587.8	ATP synthase subunit alpha_ mitochondrial OS=Schizosaccharomyces pombe (strain 972 / ATCC 24843) OX=284812 GN=atp1 PE=3 SV=1	66381.6	80468.2	73147.5	79651.8	115819	147384	86049.4
SPCC622.02	O94592	1	1	10.8442	14129.6	Putative uncharacterized membrane protein C622.02 OS=Schizosaccharomyces pombe (strain 972 / ATCC 24843) OX=284812 GN=SPCC622.02 PE=4 SV=1	93.9369	289.107	4.54286	42.3247	12298.8	5837.16	342.846
vps1	Q9URZ5	12	6	68.1937	75791.4	Vacuolar protein sorting-associated protein 1 OS=Schizosaccharomyces pombe (strain 972 / ATCC 24843) OX=284812 GN=vps1 PE=3 SV=2	7695.19	8016.8	6817.49	7072.57	16967.6	17808.8	8417.13
rmt1	Q9URX7	3	1	13.9852	39018.6	Protein arginine N-methyltransferase 1 OS=Schizosaccharomyces pombe (strain 972 / ATCC 24843) OX=284812 GN=rmt1 PE=1 SV=2	26.1208	488.579	11.8293	108.381	4687.72	2193.48	489.284
rpl35b	Q9USX4	6	3	81.8327	12187.3	Large ribosomal subunit protein eL33A OS=Schizosaccharomyces pombe (strain 972 / ATCC 24843) OX=284812 GN=rpl35b PE=3 SV=2	3765.69	3872.77	5153.77	5526.02	7080.09	11547.8	6266.93
nrd1	Q09702	4	1	20.3303	57761.1	Negative regulator of differentiation 1 OS=Schizosaccharomyces pombe (strain 972 / ATCC 24843) OX=284812 GN=nrd1 PE=1 SV=1	762.367	347.747	183.978	172.398	95.6827	70.5599	101.719
tef101	P0CT53;P0CT54;P0CT55	56	39	735.4	49660.6	Elongation factor 1-alpha-A OS=Schizosaccharomyces pombe (strain 972 / ATCC 24843) OX=284812 GN=tef101 PE=1 SV=1	1.22391e+06	1.28518e+06	1.26388e+06	1.17293e+06	792847	399854	909258
rpl31	Q9URX6	9	7	92.9492	13261.4	Large ribosomal subunit protein eL31 OS=Schizosaccharomyces pombe (strain 972 / ATCC 24843) OX=284812 GN=rpl31 PE=1 SV=1	9867.34	10666.5	17038.9	14968.2	18450.5	28205.4	20921.2
spi1	P28748	5	5	66.0223	24555.3	GTP-binding nuclear protein spi1 OS=Schizosaccharomyces pombe (strain 972 / ATCC 24843) OX=284812 GN=spi1 PE=1 SV=1	21373.9	33749	24141.2	34620.6	50650	42311.1	39480.6
rpl22	Q09668	9	8	57.5872	13320.4	Large ribosomal subunit protein eL22 OS=Schizosaccharomyces pombe (strain 972 / ATCC 24843) OX=284812 GN=rpl22 PE=1 SV=3	30122.1	49724.1	33910.2	46880.8	61851.3	103447	58823.7
rpl1801	Q10192	9	7	122.988	21189.8	Large ribosomal subunit protein eL18A OS=Schizosaccharomyces pombe (strain 972 / ATCC 24843) OX=284812 GN=rpl1801 PE=1 SV=1	21356.7	31717.4	20789	35811.3	42608.5	90051.1	46087.5
SPAC22F8.05	Q9UUI7	9	4	47.6833	100661	Putative alpha_alpha-trehalose-phosphate synthase [UDP-forming] 100 kDa subunit OS=Schizosaccharomyces pombe (strain 972 / ATCC 24843) OX=284812 GN=SPAC22F8.05 PE=1 SV=1	13565.2	10154.2	14194.2	8445.71	7880.13	7491.88	5493.04
vcx1	O59768	2	2	24.9622	45108.5	Vacuolar calcium ion transporter OS=Schizosaccharomyces pombe (strain 972 / ATCC 24843) OX=284812 GN=vcx1 PE=3 SV=1	2625.16	5459.75	2292.42	4735.86	32082.3	13121.5	6172.39
SPCC622.14	O94601	3	2	18.3473	35518.3	Uncharacterized protein C622.14 OS=Schizosaccharomyces pombe (strain 972 / ATCC 24843) OX=284812 GN=SPCC622.14 PE=4 SV=2	2320.91	1243.55	2418.34	1502.01	761.618	761.438	1272.95
eft201	O14460	37	32	358.362	93231.2	Elongation factor 2 OS=Schizosaccharomyces pombe (strain 972 / ATCC 24843) OX=284812 GN=eft201 PE=1 SV=2	232096	281427	292592	292849	314132	383701	340750
SPAC23D3.12	Q09852	3	2	24.0261	62316.1	Putative inorganic phosphate transporter C23D3.12 OS=Schizosaccharomyces pombe (strain 972 / ATCC 24843) OX=284812 GN=SPAC23D3.12 PE=1 SV=1	15890.1	2857.44	42860.6	5901.4	1491.45	447.794	1927.68
snd1	Q9Y7U7	19	13	113.905	98161.5	Staphylococcal nuclease domain-containing protein 1 OS=Schizosaccharomyces pombe (strain 972 / ATCC 24843) OX=284812 GN=snd1 PE=1 SV=1	20226.8	15190.7	22506.1	12893.9	10596.8	4051.41	9664.53
SPAC1687.21	O94461	6	6	43.8183	23698.4	Probable phosphatase C1687.21 OS=Schizosaccharomyces pombe (strain 972 / ATCC 24843) OX=284812 GN=SPAC1687.21 PE=3 SV=1	18966.7	14254.2	16734.2	13464.5	11674.5	7903.55	12160.1
rpl39	P05767	4	3	36.7744	6308.46	Large ribosomal subunit protein eL39 OS=Schizosaccharomyces pombe (strain 972 / ATCC 24843) OX=284812 GN=rpl39 PE=1 SV=3	6503.81	11609.7	6786.74	12901.8	28030.9	16245.6	14919.7
rpl2301	P0CT60;P0CT61	15	7	151.871	14882.5	Large ribosomal subunit protein uL14A OS=Schizosaccharomyces pombe (strain 972 / ATCC 24843) OX=284812 GN=rpl2301 PE=1 SV=1	45491.2	64486.5	56390.7	63101.3	186097	125515	68475.9
SPAC9E9.09c	O14293	9	7	64.5247	54768.5	Putative aldehyde dehydrogenase-like protein C9E9.09c OS=Schizosaccharomyces pombe (strain 972 / ATCC 24843) OX=284812 GN=SPAC9E9.09c PE=1 SV=1	23051.1	40502.5	21617	48387.5	61547	59889.5	60696.8
tim50	O13636	4	3	22.1897	52571.9	Mitochondrial import inner membrane translocase subunit tim50 OS=Schizosaccharomyces pombe (strain 972 / ATCC 24843) OX=284812 GN=tim50 PE=3 SV=1	2535.67	1176.6	2746.71	1004.21	419.18	858.141	714.995
SPAC24C9.12c	O13972	42	34	557.242	51861.2	Probable serine hydroxymethyltransferase_ cytosolic OS=Schizosaccharomyces pombe (strain 972 / ATCC 24843) OX=284812 GN=SPAC24C9.12c PE=3 SV=1	488155	395549	468826	340817	306262	331640	318288
cbf5	O14007	4	4	25.0034	53110.4	H/ACA ribonucleoprotein complex subunit cbf5 OS=Schizosaccharomyces pombe (strain 972 / ATCC 24843) OX=284812 GN=cbf5 PE=3 SV=1	276.236	329.517	2199.37	4927.2	11438.7	8670.18	10272.6
pol3	P30316	13	11	71.2208	123569	DNA polymerase delta catalytic subunit OS=Schizosaccharomyces pombe (strain 972 / ATCC 24843) OX=284812 GN=pol3 PE=1 SV=2	12072.3	36645.8	9829.79	29830.5	91651.2	51101.5	47405.2
SPBC1539.06	Q9Y7Z3	2	1	16.0922	9838.15	Putative acyl-CoA-binding protein OS=Schizosaccharomyces pombe (strain 972 / ATCC 24843) OX=284812 GN=SPBC1539.06 PE=3 SV=1	2066.5	4495.47	1192.5	3833.48	10572.9	7167.18	5522.24
erm1	O94702	1	1	5.5288	91842.8	Putative endoplasmic reticulum metallopeptidase 1 OS=Schizosaccharomyces pombe (strain 972 / ATCC 24843) OX=284812 GN=erm1 PE=3 SV=1	9.44132	70.8979	178.261	684.299	1389.42	2576.8	1574.15
hcs1	P54874	23	19	262.499	49239.1	Hydroxymethylglutaryl-CoA synthase OS=Schizosaccharomyces pombe (strain 972 / ATCC 24843) OX=284812 GN=hcs1 PE=1 SV=1	111352	194644	150807	189953	309496	335901	200277
thi4	P40386	13	10	84.0959	55566	Probable thiamine biosynthetic bifunctional enzyme OS=Schizosaccharomyces pombe (strain 972 / ATCC 24843) OX=284812 GN=thi4 PE=2 SV=1	30253.9	28476.8	35674.4	24791.4	24263.7	15474.2	21339.3
SPCC126.08c	O94401	6	4	39.2179	35129	L-type lectin-like domain-containing protein C126.08c OS=Schizosaccharomyces pombe (strain 972 / ATCC 24843) OX=284812 GN=SPCC126.08c PE=3 SV=1	3334.48	3676.75	2563.18	3258.75	5599.3	12743.4	4441.96
tts1	Q9Y7Z5	5	4	35.2479	31570	Tetra-spanning protein 1 OS=Schizosaccharomyces pombe (strain 972 / ATCC 24843) OX=284812 GN=tts1 PE=1 SV=1	5773.59	5894.28	6589.34	5769.04	4580.31	5317.83	5478.98
urg3	Q9US42	4	4	27.7393	44210.9	Protein urg3 OS=Schizosaccharomyces pombe (strain 972 / ATCC 24843) OX=284812 GN=urg3 PE=2 SV=1	1215.01	2317.64	901.812	3832.96	6014.07	12693.1	3610.03
lrs1	Q10490	20	16	137.263	126452	Putative leucine--tRNA ligase_ cytoplasmic OS=Schizosaccharomyces pombe (strain 972 / ATCC 24843) OX=284812 GN=lrs1 PE=1 SV=1	39134.1	35036.6	35056.6	33340.4	62892.6	83241.3	38832.5
rpl6	P79071	16	14	175.989	21248	Large ribosomal subunit protein eL6 OS=Schizosaccharomyces pombe (strain 972 / ATCC 24843) OX=284812 GN=rpl6 PE=1 SV=2	106966	226104	154091	232304	328283	359392	263171
erg11	Q09736	8	7	57.107	56331.4	Lanosterol 14-alpha demethylase erg11 OS=Schizosaccharomyces pombe (strain 972 / ATCC 24843) OX=284812 GN=erg11 PE=1 SV=1	80173.4	100731	31580.1	120724	14580.7	2199.83	32952.6
SPAC1F12.07	Q10349	15	10	129.177	42797.7	Putative phosphoserine aminotransferase OS=Schizosaccharomyces pombe (strain 972 / ATCC 24843) OX=284812 GN=SPAC1F12.07 PE=3 SV=1	21968.5	25001.5	22699.8	27706.8	30963.7	44746.3	28623.4
rad50	Q9UTJ8	12	6	56.3743	149029	DNA repair protein rad50 OS=Schizosaccharomyces pombe (strain 972 / ATCC 24843) OX=284812 GN=rad50 PE=1 SV=3	7346.65	4176.98	10189.9	3393.23	2680.78	2816.68	2287.12
fsf1	O13793	3	3	17.2386	35447.4	Sideroflexin fsf1 OS=Schizosaccharomyces pombe (strain 972 / ATCC 24843) OX=284812 GN=fsf1 PE=3 SV=2	3670.99	2604.11	3426.35	2311.66	1645.96	650.599	2002.44
rps3001	P0CT62;P0CT63	3	1	34.0719	6910.22	Small ribosomal subunit protein eS30A OS=Schizosaccharomyces pombe (strain 972 / ATCC 24843) OX=284812 GN=rps3001 PE=3 SV=1	6651.65	11136.8	5683.88	11488.2	13342.2	42862.3	17333.2
rps1101	P0CT73;P0CT74	16	13	195.842	17500.4	Small ribosomal subunit protein uS17A OS=Schizosaccharomyces pombe (strain 972 / ATCC 24843) OX=284812 GN=rps1101 PE=2 SV=1	72080.8	171732	75325	211161	260270	434204	246249
ade10	O74928	18	16	122.85	64123.5	Bifunctional purine biosynthesis protein ade10 OS=Schizosaccharomyces pombe (strain 972 / ATCC 24843) OX=284812 GN=ade10 PE=2 SV=1	17848.5	31410.1	13437.1	21967.1	46999	42491.2	28295.9
SPAC17H9.13c	O13810	3	2	14.3413	43934.1	Probable glutamate 5-kinase OS=Schizosaccharomyces pombe (strain 972 / ATCC 24843) OX=284812 GN=SPAC17H9.13c PE=3 SV=1	9782.59	21812.3	5934.33	17944.8	44972	30658	25238.4
rad22	P36592	5	5	35.3952	51960.8	DNA repair and recombination protein rad22 OS=Schizosaccharomyces pombe (strain 972 / ATCC 24843) OX=284812 GN=rad22 PE=1 SV=2	525.727	1109.5	367.174	1114.48	32218.8	1104.78	8731.92
SPAC1B2.03c	Q9UTF7	2	1	10.4385	38337.1	Putative elongation of fatty acids protein 1 OS=Schizosaccharomyces pombe (strain 972 / ATCC 24843) OX=284812 GN=SPAC1B2.03c PE=1 SV=1	78.6215	382.486	7.27913	123.229	1221.91	3697.24	432.809
rki1	Q9UTL3	3	2	15.1529	29329.2	Ribose-5-phosphate isomerase OS=Schizosaccharomyces pombe (strain 972 / ATCC 24843) OX=284812 GN=rki1 PE=3 SV=1	340.07	1061.2	729.635	1391.38	2049.7	2741.17	1594.33
SPAC3A11.07	O14121	16	13	115.954	61674.8	Probable NADH-ubiquinone oxidoreductase C3A11.07_ mitochondrial OS=Schizosaccharomyces pombe (strain 972 / ATCC 24843) OX=284812 GN=SPAC3A11.07 PE=3 SV=1	14612.1	22514.1	13098.7	25182	26770.9	46470.4	29316.7
arg7	P40369	1	1	4.7699	51738.4	Argininosuccinate lyase OS=Schizosaccharomyces pombe (strain 972 / ATCC 24843) OX=284812 GN=arg7 PE=1 SV=2	277.909	528.983	253.765	258.192	859.258	725.769	411.559
rpl502	O74306;P52822	14	13	136.57	33485.9	Large ribosomal subunit protein uL18B OS=Schizosaccharomyces pombe (strain 972 / ATCC 24843) OX=284812 GN=rpl502 PE=2 SV=1	99347.5	126066	87185.6	122664	130174	217958	152983
rpl4302	O94686	5	1	50.3455	10380.2	Large ribosomal subunit protein eL43B OS=Schizosaccharomyces pombe (strain 972 / ATCC 24843) OX=284812 GN=rpl4302 PE=3 SV=1	993.173	1941.92	1198.22	2797.38	2599.6	3922.73	3790.53
ssa1	Q10265	26	5	326.809	70143	Probable heat shock protein ssa1 OS=Schizosaccharomyces pombe (strain 972 / ATCC 24843) OX=284812 GN=ssa1 PE=1 SV=2	6453.83	8586.6	4592.81	6245.29	18799.8	15507.2	7340.88
trp1	Q92370	11	9	71.4647	83040.4	Multifunctional tryptophan biosynthesis protein OS=Schizosaccharomyces pombe (strain 972 / ATCC 24843) OX=284812 GN=trp1 PE=2 SV=2	216763	157551	231123	148319	124703	146702	120666
SPAC13C5.05c	Q09687	5	3	25.8566	56347.4	Phosphoacetylglucosamine mutase 1 OS=Schizosaccharomyces pombe (strain 972 / ATCC 24843) OX=284812 GN=SPAC13C5.05c PE=1 SV=1	1998.87	4559.04	2918.04	4552.94	11702.9	5586.59	5601.95
rps3	O60128	20	16	188.07	27553	Small ribosomal subunit protein uS3 OS=Schizosaccharomyces pombe (strain 972 / ATCC 24843) OX=284812 GN=rps3 PE=1 SV=1	101505	133781	82776.7	130742	144738	329605	174282
ubi3	P0C016;P0C8R3;P0CG72;P0CH06;P0CH07	7	5	64.8973	17258.1	Ubiquitin-ribosomal protein eS31A fusion protein OS=Schizosaccharomyces pombe (strain 972 / ATCC 24843) OX=284812 GN=ubi3 PE=1 SV=2	10442.9	28060.2	10558	22424.3	36683.5	40037.4	28983
paa1	Q9UT08	12	7	72.3794	66616.9	Protein phosphatase PP2A regulatory subunit A OS=Schizosaccharomyces pombe (strain 972 / ATCC 24843) OX=284812 GN=paa1 PE=1 SV=1	21301.3	24334.1	22114.3	15107.6	14763.1	10428.8	16221.5
pht1	P48003	1	1	6.2448	15025.5	Histone H2A.Z OS=Schizosaccharomyces pombe (strain 972 / ATCC 24843) OX=284812 GN=pht1 PE=1 SV=3	140.182	48.2237	86.3091	48.0559	348.633	646.903	99.283
omh5	Q96WW1	6	3	27.906	49917.9	O-glycoside alpha-1_2-mannosyltransferase homolog 5 OS=Schizosaccharomyces pombe (strain 972 / ATCC 24843) OX=284812 GN=omh5 PE=3 SV=2	1682.15	16244.9	1344.49	12519.6	143449	39123.9	16639
gas2	Q9USU5	1	1	5.5245	50614.4	1_3-beta-glucanosyltransferase gas2 OS=Schizosaccharomyces pombe (strain 972 / ATCC 24843) OX=284812 GN=gas2 PE=2 SV=1	24.0115	47.374	17.1563	51.601	132.781	282.369	45.5185
SPAC29E6.06c	Q09860	13	6	77.406	85555.1	Probable cysteine--tRNA ligase OS=Schizosaccharomyces pombe (strain 972 / ATCC 24843) OX=284812 GN=SPAC29E6.06c PE=3 SV=1	4592.31	3238.03	6540.03	4489.91	35537.1	17321	5467.72
rrn10	Q10360	1	1	5.2611	11013.4	RNA polymerase I-specific transcription initiation factor rrn10 OS=Schizosaccharomyces pombe (strain 972 / ATCC 24843) OX=284812 GN=rrn10 PE=1 SV=1	579.762	90.3562	0	93.7621	0	0	0
cys11	O59701	20	14	167.625	37853.2	Cysteine synthase 1 OS=Schizosaccharomyces pombe (strain 972 / ATCC 24843) OX=284812 GN=cys11 PE=1 SV=1	32780.9	53298	39063.6	57273.2	81267.3	59893.5	63914
cpy1	O13849	2	2	16.4447	114237	Carboxypeptidase Y OS=Schizosaccharomyces pombe (strain 972 / ATCC 24843) OX=284812 GN=cpy1 PE=1 SV=1	3291.37	3045.53	2844.85	3194.91	4783	10769.6	3873.22
wrs1	Q09692	15	13	106.453	44910.6	Tryptophan--tRNA ligase_ cytoplasmic OS=Schizosaccharomyces pombe (strain 972 / ATCC 24843) OX=284812 GN=wrs1 PE=1 SV=1	24026.1	19523.8	30584.3	21849.8	39481.5	43144.9	26477
SPAC323.04	Q9UT95	3	2	16.8236	54842.2	Uncharacterized ABC transporter ATP-binding protein C323.04 OS=Schizosaccharomyces pombe (strain 972 / ATCC 24843) OX=284812 GN=SPAC323.04 PE=3 SV=1	1541.42	421.174	1388.58	433.11	25.0536	0	311.024
yop1	Q9UU91	1	1	6.3289	20782.4	Protein yop1 OS=Schizosaccharomyces pombe (strain 972 / ATCC 24843) OX=284812 GN=yop1 PE=1 SV=1	531.073	497.902	379.283	706.021	787.734	4141.74	1096.36
suc22	P36603	4	3	31.182	45405.5	Ribonucleoside-diphosphate reductase small chain OS=Schizosaccharomyces pombe (strain 972 / ATCC 24843) OX=284812 GN=suc22 PE=3 SV=2	4680.15	7876.65	5395.08	7377.74	14697.9	8129.05	9137.52
SPBC1271.14	O94346	12	10	81.2561	47287.5	Arginine biosynthesis bifunctional protein ArgJ_ mitochondrial OS=Schizosaccharomyces pombe (strain 972 / ATCC 24843) OX=284812 GN=SPBC1271.14 PE=3 SV=1	56145.8	47083.1	68349.1	34121.6	32145	36608.4	21326.7
mcs4	P87323	3	1	16.0719	57240	Response regulator mcs4 OS=Schizosaccharomyces pombe (strain 972 / ATCC 24843) OX=284812 GN=mcs4 PE=4 SV=1	1413.52	1474.64	1529.98	1334.2	692.879	415.651	1332.23
lys9	O59711	16	13	144.9	49938.5	Saccharopine dehydrogenase [NADP(+)_ L-glutamate-forming] OS=Schizosaccharomyces pombe (strain 972 / ATCC 24843) OX=284812 GN=lys9 PE=3 SV=1	40825.5	57283.5	45973.1	61365.8	73110	122891	62668.8
wbp1	O59866	10	7	63.3927	48898.7	Dolichyl-diphosphooligosaccharide--protein glycosyltransferase subunit wbp1 OS=Schizosaccharomyces pombe (strain 972 / ATCC 24843) OX=284812 GN=wbp1 PE=2 SV=2	15452.2	22057.8	13867.9	17743.8	32554.6	21578.1	22325.8
rps001	Q9Y7L8	12	5	123	31759.8	Small ribosomal subunit protein uS2A OS=Schizosaccharomyces pombe (strain 972 / ATCC 24843) OX=284812 GN=rps001 PE=1 SV=1	22566.1	33374.7	24628	30421.2	42760.1	68305.2	32166.1
wss2	O94580	2	1	9.7588	32464.5	DNA-dependent metalloprotease WSS1 homolog 2 OS=Schizosaccharomyces pombe (strain 972 / ATCC 24843) OX=284812 GN=wss2 PE=1 SV=1	0	0	0	0	1566.35	579.924	0
ypt3	P17610	8	7	62.1835	23860.9	GTP-binding protein ypt3 OS=Schizosaccharomyces pombe (strain 972 / ATCC 24843) OX=284812 GN=ypt3 PE=1 SV=1	5684.57	12639.3	5516.57	10272.1	17814.2	12433	14909.9
acp2	Q9HGP5	2	2	11.3111	29845.2	F-actin-capping protein subunit beta OS=Schizosaccharomyces pombe (strain 972 / ATCC 24843) OX=284812 GN=acp2 PE=1 SV=1	2486.04	2314.28	2779.19	1816.82	549.217	1784.13	1349.9
bfr1	P41820	36	26	245.62	171751	Brefeldin A resistance protein OS=Schizosaccharomyces pombe (strain 972 / ATCC 24843) OX=284812 GN=bfr1 PE=1 SV=1	39482.6	39224.3	60380.9	58603.4	81210.7	59763.4	72582
cdc42	Q01112	5	4	30.3479	21329.6	Cell division control protein 42 homolog OS=Schizosaccharomyces pombe (strain 972 / ATCC 24843) OX=284812 GN=cdc42 PE=1 SV=1	5795.36	11161.7	8612.69	10936.8	18941.2	13281.5	12288.4
rps1401	P0CT56;P0CT57	16	14	215.774	14699	Small ribosomal subunit protein uS11A OS=Schizosaccharomyces pombe (strain 972 / ATCC 24843) OX=284812 GN=rps1401 PE=3 SV=1	147098	217394	160847	213678	245194	463363	240661
rpl26	P78946	9	7	106.471	14340.8	Large ribosomal subunit protein uL24 OS=Schizosaccharomyces pombe (strain 972 / ATCC 24843) OX=284812 GN=rpl26 PE=1 SV=1	94562.3	82250.6	98998.7	66438.5	68709.3	66980.5	60117.1
SPBC1703.07	Q9P7W3	28	24	239.016	67203.9	Probable ATP-citrate synthase subunit 1 OS=Schizosaccharomyces pombe (strain 972 / ATCC 24843) OX=284812 GN=SPBC1703.07 PE=1 SV=1	69606.5	55888.3	73552.8	56609.1	54863.5	44467.3	52346.7
dfr1	P36591	21	15	158.751	51522.9	Dihydrofolate reductase OS=Schizosaccharomyces pombe (strain 972 / ATCC 24843) OX=284812 GN=dfr1 PE=2 SV=2	95455.9	71628.1	97809.9	58756	63074.8	25531.4	47864.3
rpl2001	P0CT68;P0CT69	19	16	205.301	20599.3	Large ribosomal subunit protein eL20A OS=Schizosaccharomyces pombe (strain 972 / ATCC 24843) OX=284812 GN=rpl2001 PE=1 SV=1	34116.6	127130	47673.5	137234	218205	213046	157014
irs1	O13651	34	23	281.176	122916	Isoleucine--tRNA ligase_ cytoplasmic OS=Schizosaccharomyces pombe (strain 972 / ATCC 24843) OX=284812 GN=irs1 PE=3 SV=1	42946.4	62511.8	46508.5	64249.4	66440.7	92029.1	68870.5
rpn6	Q9P7S2	6	4	41.4883	47341.4	Probable 26S proteasome regulatory subunit rpn6 OS=Schizosaccharomyces pombe (strain 972 / ATCC 24843) OX=284812 GN=rpn6 PE=3 SV=1	4119.17	2127.31	5004.41	1554.23	852.612	999.417	1929.21
SPAC9.07c	Q9UT21	7	5	41.2737	40375.8	Uncharacterized GTP-binding protein C9.07c OS=Schizosaccharomyces pombe (strain 972 / ATCC 24843) OX=284812 GN=SPAC9.07c PE=2 SV=1	4960.48	4387.26	4740	4095.66	3479.76	2403.97	4144.98
ypt2	P17609	6	2	52.8828	22754.9	GTP-binding protein ypt2 OS=Schizosaccharomyces pombe (strain 972 / ATCC 24843) OX=284812 GN=ypt2 PE=3 SV=1	3170.05	2794.09	3416.33	2310.83	1914.21	1876.46	2630.42
tub1	P04689	12	5	117.585	50535.9	Tubulin alpha-2 chain OS=Schizosaccharomyces pombe (strain 972 / ATCC 24843) OX=284812 GN=tub1 PE=1 SV=2	14093.8	19317.6	11574.8	19501.5	21262.3	33181.5	21124
rps1602	P0CT65;P0CT64	17	14	128.345	15395.1	Small ribosomal subunit protein uS9B OS=Schizosaccharomyces pombe (strain 972 / ATCC 24843) OX=284812 GN=rps1602 PE=3 SV=1	56035.9	82385.3	67173.8	110170	100606	244691	124362
rpl1002	Q9P769	15	2	204.511	25359.5	Large ribosomal subunit protein uL16B OS=Schizosaccharomyces pombe (strain 972 / ATCC 24843) OX=284812 GN=rpl1002 PE=3 SV=1	3293.42	3215.18	3137.41	5281.71	5483.32	41189.9	8115.63
krs1	Q9UUE6	5	4	26.3752	67494.2	Lysine--tRNA ligase_ cytoplasmic OS=Schizosaccharomyces pombe (strain 972 / ATCC 24843) OX=284812 GN=krs1 PE=3 SV=1	2084.78	1919.63	1734.07	1679.25	3565.16	4953.74	1873.15
gsk3	Q10452	4	4	31.8513	44165.2	Protein kinase gsk3 OS=Schizosaccharomyces pombe (strain 972 / ATCC 24843) OX=284812 GN=gsk3 PE=1 SV=3	12031.4	4225.85	11152	6143.14	3695.87	473.401	3524.02
rpl13	O74175	7	5	63.3298	23529.1	Large ribosomal subunit protein eL13 OS=Schizosaccharomyces pombe (strain 972 / ATCC 24843) OX=284812 GN=rpl13 PE=1 SV=1	16424.2	38212.9	16968.2	33413.5	55742.1	42796.6	39134.3
pyk1	Q10208	73	61	901.49	55515	Pyruvate kinase OS=Schizosaccharomyces pombe (strain 972 / ATCC 24843) OX=284812 GN=pyk1 PE=1 SV=1	1.15472e+06	1.74892e+06	1.39889e+06	1.90226e+06	1.93152e+06	4.2489e+06	2.20072e+06
rps2801	P0CT79;P0CT80	9	7	75.4963	7663.95	Small ribosomal subunit protein eS28A OS=Schizosaccharomyces pombe (strain 972 / ATCC 24843) OX=284812 GN=rps2801 PE=3 SV=1	8313.53	14871.3	5820.25	10083.1	23544.5	16927.7	12492.4
p23fy	Q10344	3	3	15.5727	19048.6	Translationally-controlled tumor protein homolog OS=Schizosaccharomyces pombe (strain 972 / ATCC 24843) OX=284812 GN=p23fy PE=1 SV=1	485.41	559.904	945.011	635.251	1188.17	9748.55	1228.38
pi030	O13621	3	1	15.7729	76671.1	Uncharacterized protein C691.05c OS=Schizosaccharomyces pombe (strain 972 / ATCC 24843) OX=284812 GN=pi030 PE=4 SV=1	128.292	435.875	5.96508	329.418	1905.11	1473.36	907.431
SPAC222.08c	Q9UTE4	5	3	30.3688	25901.8	Uncharacterized glutaminase C222.08c OS=Schizosaccharomyces pombe (strain 972 / ATCC 24843) OX=284812 GN=SPAC222.08c PE=3 SV=1	1889.83	2598.72	1581.24	3160.93	14917.5	3031.58	4388.11
aro1	Q9P7R0	34	24	207.454	173783	Pentafunctional AROM polypeptide OS=Schizosaccharomyces pombe (strain 972 / ATCC 24843) OX=284812 GN=aro1 PE=1 SV=1	22888.2	21716.7	20702.7	23244.9	41870.6	22027	33197
rar1	Q9UUF2	18	13	131.856	88881.2	Probable methionine--tRNA ligase_ cytoplasmic OS=Schizosaccharomyces pombe (strain 972 / ATCC 24843) OX=284812 GN=rar1 PE=3 SV=1	67731.8	168499	66467.2	150869	213784	181217	199673
rps801	O14049;Q9P7B2	12	12	179.856	22592.9	Small ribosomal subunit protein eS8A OS=Schizosaccharomyces pombe (strain 972 / ATCC 24843) OX=284812 GN=rps801 PE=3 SV=1	97285.4	316371	88013.4	319112	373699	701189	373373
ssp2	O74536	11	8	70.7917	65996.2	SNF1-like protein kinase ssp2 OS=Schizosaccharomyces pombe (strain 972 / ATCC 24843) OX=284812 GN=ssp2 PE=1 SV=1	11168.9	19293.2	11180.2	14883.4	87822.3	27306.2	17555
cdc2	P04551	5	2	25.2141	34358.6	Cyclin-dependent kinase 1 OS=Schizosaccharomyces pombe (strain 972 / ATCC 24843) OX=284812 GN=cdc2 PE=1 SV=1	5806.89	4370.23	5811.08	3640.32	7159.03	7637.55	5605.69
rps1901	P58234	9	2	77.3277	16150.4	Small ribosomal subunit protein eS19A OS=Schizosaccharomyces pombe (strain 972 / ATCC 24843) OX=284812 GN=rps1901 PE=2 SV=1	3430.07	2157.3	9389.68	2405.25	1380.59	966.961	2087.67
pma2	P28876	14	6	131.24	110128	Plasma membrane ATPase 2 OS=Schizosaccharomyces pombe (strain 972 / ATCC 24843) OX=284812 GN=pma2 PE=1 SV=1	22742.2	14342.9	22524.1	15066.1	146783	62362.1	18660.7
rpn1	P87048	19	14	116.985	97999	26S proteasome regulatory subunit rpn1 OS=Schizosaccharomyces pombe (strain 972 / ATCC 24843) OX=284812 GN=rpn1 PE=1 SV=2	18044.8	19186.7	18158.3	22847.6	26394.6	92167.7	27894.9
SPAC4C5.01	O14165	3	3	20.72	27382.7	Uncharacterized protein C4C5.01 OS=Schizosaccharomyces pombe (strain 972 / ATCC 24843) OX=284812 GN=SPAC4C5.01 PE=3 SV=2	3481.5	1451.46	3590.9	1557.85	832.682	203.984	1665.62
rpl1601	O42991	14	4	170.929	22170.2	Large ribosomal subunit protein uL13B OS=Schizosaccharomyces pombe (strain 972 / ATCC 24843) OX=284812 GN=rpl1601 PE=1 SV=1	31973	25162.6	56270.1	24187.6	16574	22122.8	20030.6
ost1	Q10176	12	7	80.5657	51683.7	Dolichyl-diphosphooligosaccharide--protein glycosyltransferase subunit 1 OS=Schizosaccharomyces pombe (strain 972 / ATCC 24843) OX=284812 GN=ost1 PE=3 SV=1	12784.3	11800.1	12746.7	12780.9	23020.5	12912.7	16207.7
fas1	Q9UUG0	31	26	194.641	230561	Fatty acid synthase subunit beta OS=Schizosaccharomyces pombe (strain 972 / ATCC 24843) OX=284812 GN=fas1 PE=1 SV=1	27875.5	24546.2	34151.6	24670.2	38936.6	69647.3	31043.8
nip7	Q1MTQ9	1	1	5.1453	20860	60S ribosome subunit biogenesis protein nip7 OS=Schizosaccharomyces pombe (strain 972 / ATCC 24843) OX=284812 GN=nip7 PE=1 SV=1	230.789	656.011	118.126	604.398	711.294	1423.36	849.95
rpl15	O74895;Q10350;Q10352	13	5	124.96	23806.5	Large ribosomal subunit protein eL15A OS=Schizosaccharomyces pombe (strain 972 / ATCC 24843) OX=284812 GN=rpl15 PE=1 SV=1	4155.41	6664.12	16056.9	25693.9	24264.8	59412.5	24125.5
SPBC31F10.16	P87317	9	8	49.9973	74094.8	Uncharacterized protein C31F10.16 OS=Schizosaccharomyces pombe (strain 972 / ATCC 24843) OX=284812 GN=SPBC31F10.16 PE=4 SV=2	21917	11735.4	27233.3	9755.15	10783.4	7964	7084.99
vma1	P31406	16	8	128.279	68806.3	V-type proton ATPase catalytic subunit A OS=Schizosaccharomyces pombe (strain 972 / ATCC 24843) OX=284812 GN=vma1 PE=3 SV=1	13768.5	19367.7	16575.5	19068.1	24037.8	37355.7	18631.2
pfk1	O42938	51	43	534.082	102556	ATP-dependent 6-phosphofructokinase OS=Schizosaccharomyces pombe (strain 972 / ATCC 24843) OX=284812 GN=pfk1 PE=1 SV=1	188220	230022	177311	192512	274899	606675	228960
SPAC27E2.03c	O13998	9	6	78.6268	44333.1	Obg-like ATPase 1 OS=Schizosaccharomyces pombe (strain 972 / ATCC 24843) OX=284812 GN=SPAC27E2.03c PE=1 SV=1	152677	227865	171868	149481	125466	10122.8	70690.6
bsu1	P33532	3	3	19.935	58484.4	Vitamin B6 transporter bsu1 OS=Schizosaccharomyces pombe (strain 972 / ATCC 24843) OX=284812 GN=bsu1 PE=3 SV=2	10071.5	5826.6	11693.1	5112.2	4992.51	1789.55	4971.66
prs1	O60155	30	23	251.353	78875.3	Putative proline--tRNA ligase C19C7.06 OS=Schizosaccharomyces pombe (strain 972 / ATCC 24843) OX=284812 GN=prs1 PE=3 SV=1	60357.9	58680.5	64898.4	61807.1	39706.7	17697.5	55578
rim1	O14087	2	2	13.2091	17139.2	Single-stranded DNA-binding protein rim1_ mitochondrial OS=Schizosaccharomyces pombe (strain 972 / ATCC 24843) OX=284812 GN=rim1 PE=2 SV=2	886.301	1191.05	756.703	1088.56	1373.36	4046.43	1289.02
sfr1	Q9USV1	2	1	10.0359	33637.9	Swi5-dependent recombination DNA repair protein 1 OS=Schizosaccharomyces pombe (strain 972 / ATCC 24843) OX=284812 GN=sfr1 PE=1 SV=1	33370.6	19114.6	43125.8	16308.5	18833.3	5431.44	13127.9
ypt5	P36586	10	7	74.7825	22985.1	GTP-binding protein ypt5 OS=Schizosaccharomyces pombe (strain 972 / ATCC 24843) OX=284812 GN=ypt5 PE=1 SV=1	13836.4	15990.7	17988.7	21980.4	19101.9	25499.4	24693
SPBC16A3.14	O42919	1	1	6.4396	30973.1	Small ribosomal subunit protein mS43 OS=Schizosaccharomyces pombe (strain 972 / ATCC 24843) OX=284812 GN=SPBC16A3.14 PE=3 SV=3	2702.44	267.222	3467.24	954.858	427.505	7.00917	245.475
mts2	P36612	13	11	76.3126	50060.3	26S proteasome regulatory subunit 4 homolog OS=Schizosaccharomyces pombe (strain 972 / ATCC 24843) OX=284812 GN=mts2 PE=2 SV=1	22480.9	27787.4	22547.7	20531.9	123675	57460.9	22522.4
rho1	Q09914	2	1	26.3456	22523.1	GTP-binding protein rho1 OS=Schizosaccharomyces pombe (strain 972 / ATCC 24843) OX=284812 GN=rho1 PE=1 SV=1	7404.31	13435	7087.81	10006.1	6116.86	5706.65	7178.1
pcl1	Q9P6J2	1	1	6.9151	25624.9	Fe(2+)/Mn(2+) transporter pcl1 OS=Schizosaccharomyces pombe (strain 972 / ATCC 24843) OX=284812 GN=pcl1 PE=1 SV=1	164.44	14.0953	549.668	818.992	3208.84	752.816	2452.48
SPAC1A6.10	O13861	14	9	80.6679	54299.5	tRNA threonylcarbamoyladenosine dehydratase OS=Schizosaccharomyces pombe (strain 972 / ATCC 24843) OX=284812 GN=SPAC1A6.10 PE=3 SV=1	14650.7	13443.9	17448.7	14143.8	11513.2	6757.69	13525.2
SPAC6G10.04c	O14250	5	4	34.5239	30110.9	Probable proteasome subunit alpha type-6 OS=Schizosaccharomyces pombe (strain 972 / ATCC 24843) OX=284812 GN=SPAC6G10.04c PE=3 SV=1	3057.2	10063.5	3201.55	10991.9	35096.7	9430.79	13802.4
cyt1	O59680	3	2	18.0904	34340.2	Cytochrome c1_ heme protein_ mitochondrial OS=Schizosaccharomyces pombe (strain 972 / ATCC 24843) OX=284812 GN=cyt1 PE=3 SV=1	9278.07	5539.51	12296.8	4492.51	1593.45	5877.56	3339.72
rpl2802	P36585	7	1	54.7174	16653.4	Large ribosomal subunit protein uL15A OS=Schizosaccharomyces pombe (strain 972 / ATCC 24843) OX=284812 GN=rpl2802 PE=1 SV=3	230.991	262.918	259.348	351.489	333.627	895.422	371.648
bgs4	O74475	13	9	80.4341	225188	1_3-beta-glucan synthase component bgs4 OS=Schizosaccharomyces pombe (strain 972 / ATCC 24843) OX=284812 GN=bgs4 PE=1 SV=1	22769.9	133931	16261.7	73172.4	370101	101398	127254
elf1	O14134	17	10	98.4211	116701	mRNA export factor elf1 OS=Schizosaccharomyces pombe (strain 972 / ATCC 24843) OX=284812 GN=elf1 PE=1 SV=1	8463.43	6295.26	10348.3	7067.77	27767.3	8928.12	12620.3
hmg1	Q10283	6	4	28.4756	114877	3-hydroxy-3-methylglutaryl-coenzyme A reductase OS=Schizosaccharomyces pombe (strain 972 / ATCC 24843) OX=284812 GN=hmg1 PE=1 SV=2	3963.11	2525.71	4096.51	4780.5	9885.9	4191.29	6073.41
cho2	O74787	14	11	94.7433	102763	Phosphatidylethanolamine N-methyltransferase OS=Schizosaccharomyces pombe (strain 972 / ATCC 24843) OX=284812 GN=cho2 PE=1 SV=1	29329.8	35905.9	31370.2	38020.4	99488.5	32167.7	63245.9
rfc3	O14003	3	2	16.6515	38439.7	Replication factor C subunit 3 OS=Schizosaccharomyces pombe (strain 972 / ATCC 24843) OX=284812 GN=rfc3 PE=1 SV=2	1587.77	1213.84	1363.15	1128.6	760.353	268.667	1180.26
rna1	P41391	6	6	39.4288	43235.8	Ran GTPase-activating protein 1 OS=Schizosaccharomyces pombe (strain 972 / ATCC 24843) OX=284812 GN=rna1 PE=1 SV=1	8642.33	11366.8	9923.78	11781.3	15854.1	37604.1	11496.5
cut6	P78820	60	42	420.169	256843	Acetyl-CoA carboxylase OS=Schizosaccharomyces pombe (strain 972 / ATCC 24843) OX=284812 GN=cut6 PE=1 SV=2	104784	133013	102613	110640	334576	122065	161241
grx4	O74790	2	2	11.5426	27098.9	Monothiol glutaredoxin-4 OS=Schizosaccharomyces pombe (strain 972 / ATCC 24843) OX=284812 GN=grx4 PE=1 SV=1	3575.32	2486.27	4108.84	2882.63	1988.92	2639.9	2556.5
rpl3001	P52808	10	7	113.367	11591.6	Large ribosomal subunit protein eL30A OS=Schizosaccharomyces pombe (strain 972 / ATCC 24843) OX=284812 GN=rpl3001 PE=3 SV=2	85301.6	75894.3	107350	103168	103460	293690	132871
rps1001	O14112	9	4	95.6508	16275.6	Small ribosomal subunit protein eS10A OS=Schizosaccharomyces pombe (strain 972 / ATCC 24843) OX=284812 GN=rps1001 PE=3 SV=1	31928.3	25897.8	42293.1	19604.1	9526.29	27743.2	13293.1
rps601	P05752;Q9C0Z7	26	21	353.523	27499.3	Small ribosomal subunit protein eS6A OS=Schizosaccharomyces pombe (strain 972 / ATCC 24843) OX=284812 GN=rps601 PE=1 SV=2	225649	249202	258232	309511	317753	836477	328672
ilv1	P36620	21	14	142.568	73193.8	Acetolactate synthase_ mitochondrial OS=Schizosaccharomyces pombe (strain 972 / ATCC 24843) OX=284812 GN=ilv1 PE=3 SV=2	26507.9	44588.5	23457.3	44372.5	69930.3	39065.1	56492.8
adh1	P00332	12	8	99.8509	37396.5	Alcohol dehydrogenase OS=Schizosaccharomyces pombe (strain 972 / ATCC 24843) OX=284812 GN=adh1 PE=1 SV=2	15729.1	16833.5	14653.4	22293.4	25328.5	63642.1	19699.8
let1	P41836	11	7	82.0136	45069.4	26S proteasome regulatory subunit 8 homolog OS=Schizosaccharomyces pombe (strain 972 / ATCC 24843) OX=284812 GN=let1 PE=3 SV=1	15067.8	10593.8	16342.7	9824.78	11109.7	4008.38	8275.19
ste13	Q09181	4	1	19.213	54794.8	Putative ATP-dependent RNA helicase ste13 OS=Schizosaccharomyces pombe (strain 972 / ATCC 24843) OX=284812 GN=ste13 PE=3 SV=1	447.468	371.219	618.553	367.224	356.534	14.3097	149.012
rpl3401	O42846;Q9URT8	3	3	38.6962	12870.2	Large ribosomal subunit protein eL34A OS=Schizosaccharomyces pombe (strain 972 / ATCC 24843) OX=284812 GN=rpl3401 PE=1 SV=1	24009.9	15736.2	31292.7	13405.1	5279.2	21026.3	5456.51
sup35	O74718	16	12	116.728	72556.5	Eukaryotic peptide chain release factor GTP-binding subunit OS=Schizosaccharomyces pombe (strain 972 / ATCC 24843) OX=284812 GN=sup35 PE=1 SV=2	17063.1	22783.2	17245.1	20716.4	43930	19583.6	28563.9
gua1	O14344	19	10	148.185	57026.6	Inosine-5'-monophosphate dehydrogenase OS=Schizosaccharomyces pombe (strain 972 / ATCC 24843) OX=284812 GN=gua1 PE=2 SV=1	32606.6	20348.8	36967.9	19552.6	11487.2	24222	14033.4
tpr1	O42668	7	6	32.442	119151	Tetratricopeptide repeat protein 1 OS=Schizosaccharomyces pombe (strain 972 / ATCC 24843) OX=284812 GN=tpr1 PE=1 SV=1	3979.07	5662.53	6352.6	5764.79	24696.4	7161.27	7131.86
spe1	Q9UQW9	5	4	33.7679	47843.4	Ornithine decarboxylase OS=Schizosaccharomyces pombe (strain 972 / ATCC 24843) OX=284812 GN=spe1 PE=2 SV=1	2774.55	1369.56	3176.64	1412.87	14133.1	2760.73	3682.24
sec231	O74873	8	5	47.1509	84845.4	Protein transport protein sec23-1 OS=Schizosaccharomyces pombe (strain 972 / ATCC 24843) OX=284812 GN=sec231 PE=3 SV=1	2993.34	3190.49	3493.65	4734.6	3728.85	7480.27	5217.84
sir1	Q1K9C2	44	31	354.649	163845	Sulfite reductase [NADPH] subunit beta OS=Schizosaccharomyces pombe (strain 972 / ATCC 24843) OX=284812 GN=sir1 PE=3 SV=1	81057.8	62150.1	88326.9	57617	56434	29845.8	59929.3
SPBC26H8.11c	O74793	2	1	11.153	19590.7	Uncharacterized protein C26H8.11c OS=Schizosaccharomyces pombe (strain 972 / ATCC 24843) OX=284812 GN=SPBC26H8.11c PE=4 SV=1	630.119	711.99	937.725	734.862	958.368	3240.42	984.104
rps1902	P79016	8	1	65.4982	16062.3	Small ribosomal subunit protein eS19B OS=Schizosaccharomyces pombe (strain 972 / ATCC 24843) OX=284812 GN=rps1902 PE=3 SV=2	820.891	429.947	3140.67	716.316	160.685	279.739	617.603
rps002	Q9P546	11	7	115.291	31420.4	Small ribosomal subunit protein uS2B OS=Schizosaccharomyces pombe (strain 972 / ATCC 24843) OX=284812 GN=rps002 PE=1 SV=1	25200.5	33421	24471.2	34064.1	37550	88712.1	34513.1
gpd2	Q09845	12	8	75.8919	40874.6	Glycerol-3-phosphate dehydrogenase [NAD(+)] 2 OS=Schizosaccharomyces pombe (strain 972 / ATCC 24843) OX=284812 GN=gpd2 PE=1 SV=1	31399.6	24450.6	23738.6	21727.4	14268	5053.5	23627.3
rpl1701	O14339	10	4	104.827	20814.1	Large ribosomal subunit protein uL22A OS=Schizosaccharomyces pombe (strain 972 / ATCC 24843) OX=284812 GN=rpl1701 PE=1 SV=1	11168.2	5583.82	13669.5	9005.56	28738.4	14995.1	11687.3
arg4	O94313	37	30	292.142	127480	Carbamoyl-phosphate synthase arginine-specific large chain OS=Schizosaccharomyces pombe (strain 972 / ATCC 24843) OX=284812 GN=arg4 PE=3 SV=1	123530	145467	126847	130296	158561	224413	134977
qcr7	O74533	3	3	21.5491	16030.5	Cytochrome b-c1 complex subunit 7 OS=Schizosaccharomyces pombe (strain 972 / ATCC 24843) OX=284812 GN=qcr7 PE=3 SV=1	174.024	254.829	208.641	549.542	292.878	1577.99	726.302
sly1	O74534	12	8	61.3689	71664.7	Protein sly1 OS=Schizosaccharomyces pombe (strain 972 / ATCC 24843) OX=284812 GN=sly1 PE=3 SV=1	17298.7	14063.1	18982.1	13898.8	11349.7	14935.2	12485.5
SPAC57A7.12	P87142	15	8	112.18	61286.1	Heat shock protein 70 homolog C57A7.12 OS=Schizosaccharomyces pombe (strain 972 / ATCC 24843) OX=284812 GN=SPAC57A7.12 PE=1 SV=3	25198.9	20817.8	30675.4	23331.8	17433	22622.7	20000.8
SPAC4A8.14	P41831	2	1	10.5329	45352.7	Ribose-phosphate pyrophosphokinase 1 OS=Schizosaccharomyces pombe (strain 972 / ATCC 24843) OX=284812 GN=SPAC4A8.14 PE=3 SV=1	1021.8	1342.8	793.521	1655.03	1439.09	2444.81	1641.72
sec21	P87140	10	4	55.9423	100936	Probable coatomer subunit gamma OS=Schizosaccharomyces pombe (strain 972 / ATCC 24843) OX=284812 GN=sec21 PE=1 SV=1	8330.43	8484.36	9256.15	5808.42	7544.42	3827.74	5326.34
rpp201	P08094	4	3	45.276	11158.3	Large ribosomal subunit protein P2A OS=Schizosaccharomyces pombe (strain 972 / ATCC 24843) OX=284812 GN=rpp201 PE=1 SV=1	7366.74	14191.5	7725.79	16891	11550.5	34020	25067.5
pdb1	Q09171	19	17	165.457	39623.6	Pyruvate dehydrogenase E1 component subunit beta_ mitochondrial OS=Schizosaccharomyces pombe (strain 972 / ATCC 24843) OX=284812 GN=pdb1 PE=1 SV=1	41697.2	58305	37778.4	66427.8	82404.8	55651.3	76502.6
rpt3	O74894	10	8	66.5746	43553.1	26S proteasome regulatory subunit 6B homolog OS=Schizosaccharomyces pombe (strain 972 / ATCC 24843) OX=284812 GN=rpt3 PE=3 SV=1	17381.6	12628	17806.4	10336	11514.5	6107.58	11210.5
qcr1	Q9P7X1	5	2	23.0224	50737.5	Probable mitochondrial-processing peptidase subunit beta OS=Schizosaccharomyces pombe (strain 972 / ATCC 24843) OX=284812 GN=qcr1 PE=2 SV=1	4205.06	3924.52	4055.28	3260.99	3519.13	2975.8	3476.1
pyr1	Q9UUE1	176	143	2077.01	130861	Pyruvate carboxylase OS=Schizosaccharomyces pombe (strain 972 / ATCC 24843) OX=284812 GN=pyr1 PE=3 SV=1	810669	6.83623e+06	447136	4.71647e+06	1.35029e+07	5.91754e+06	6.94159e+06
rmi1	Q10160	1	1	5.1726	26632.5	RecQ-mediated genome instability protein 1 OS=Schizosaccharomyces pombe (strain 972 / ATCC 24843) OX=284812 GN=rmi1 PE=3 SV=1	404.671	743.484	6.14231	994.124	2438.29	4194.61	2087.26
dbp5	Q09747	10	8	73.4394	56305.2	ATP-dependent RNA helicase dbp5 OS=Schizosaccharomyces pombe (strain 972 / ATCC 24843) OX=284812 GN=dbp5 PE=1 SV=1	12765.5	4446.16	13413.6	5592.88	4417	2093.17	5715.75
cct6	O94515	12	10	97.7553	58548.3	T-complex protein 1 subunit zeta OS=Schizosaccharomyces pombe (strain 972 / ATCC 24843) OX=284812 GN=cct6 PE=3 SV=1	17935.7	26171.9	15661.9	24683.6	27371.2	37800.9	23657.3
uge1	Q9Y7X5	1	1	5.9917	39233.6	UDP-glucose 4-epimerase uge1 OS=Schizosaccharomyces pombe (strain 972 / ATCC 24843) OX=284812 GN=uge1 PE=1 SV=1	1915.58	3121.13	1445.96	2835.36	4337.47	2976.12	3057.71
sds23	Q09826	3	3	16.4233	44288.5	Protein sds23/moc1 OS=Schizosaccharomyces pombe (strain 972 / ATCC 24843) OX=284812 GN=sds23 PE=1 SV=1	669.492	154.497	409.834	582.45	561.517	3224.72	845.512
rpl3002	Q9UTP0	5	4	43.0079	12242.4	Large ribosomal subunit protein eL30B OS=Schizosaccharomyces pombe (strain 972 / ATCC 24843) OX=284812 GN=rpl3002 PE=1 SV=1	9152.4	13245.6	9628.26	15181.9	12429	38410.4	17705
rps1002	O13614	9	4	96.7686	16442.8	Small ribosomal subunit protein eS10B OS=Schizosaccharomyces pombe (strain 972 / ATCC 24843) OX=284812 GN=rps1002 PE=3 SV=1	8683.63	10830	12446.9	11692	13127.3	22940.5	11982.2
mrt4	Q9USZ6	4	2	28.246	26663.7	Ribosome assembly factor mrt4 OS=Schizosaccharomyces pombe (strain 972 / ATCC 24843) OX=284812 GN=mrt4 PE=1 SV=1	9032.65	6327.63	12805.1	6895.46	5721.3	5079.09	6904.23
SPBC32F12.10	O74374	8	5	49.4166	60599.1	Phosphoglucomutase OS=Schizosaccharomyces pombe (strain 972 / ATCC 24843) OX=284812 GN=SPBC32F12.10 PE=1 SV=1	3862.11	12500	4002.9	8263.26	12211.9	12136.7	10742.1
met26	Q9UT19	94	78	1109.88	85339.9	Probable 5-methyltetrahydropteroyltriglutamate--homocysteine methyltransferase OS=Schizosaccharomyces pombe (strain 972 / ATCC 24843) OX=284812 GN=met26 PE=1 SV=1	1.51512e+06	2.10424e+06	1.63501e+06	1.96785e+06	2.08007e+06	2.23525e+06	2.04307e+06
rpl801	P0CT70;P0CT71;P0CT72	12	10	158.291	27100.2	Large ribosomal subunit protein uL2A OS=Schizosaccharomyces pombe (strain 972 / ATCC 24843) OX=284812 GN=rpl801 PE=1 SV=1	47688.5	91518.3	60709.4	77360	93003	121752	78576.3
cox2	P21534	1	1	6.0918	28121.5	Cytochrome c oxidase subunit 2 OS=Schizosaccharomyces pombe (strain 972 / ATCC 24843) OX=284812 GN=cox2 PE=1 SV=4	48.0547	46.2601	62.5221	97.8818	78.9444	623.693	102.221
lia1	Q9P6K9	6	3	32.4617	35689.1	Deoxyhypusine hydroxylase OS=Schizosaccharomyces pombe (strain 972 / ATCC 24843) OX=284812 GN=lia1 PE=3 SV=1	4899.12	1456.8	8030.96	2270.95	235.983	3752.8	536.989
hxk2	P50521	2	1	15.3825	50920.5	Hexokinase-2 OS=Schizosaccharomyces pombe (strain 972 / ATCC 24843) OX=284812 GN=hxk2 PE=1 SV=1	3.89461	34.0006	12.3831	73.6916	34.0382	1086.05	81.7994
tal1	O42700	15	13	174.708	35238.3	Transaldolase OS=Schizosaccharomyces pombe (strain 972 / ATCC 24843) OX=284812 GN=tal1 PE=1 SV=2	35420.1	33025.8	30900.9	26168.6	38878.8	114082	36929.9
SPAC2E11.10	O14075	10	8	87.3344	36701.3	Putative 2-hydroxyacid dehydrogenase UNK4.10 OS=Schizosaccharomyces pombe (strain 972 / ATCC 24843) OX=284812 GN=SPAC2E11.10 PE=2 SV=1	13473.4	15357.5	10478.3	16069.3	15291.9	46517.2	18522.7
cys12	P87131	2	2	14.7051	43086.2	Cysteine synthase 2 OS=Schizosaccharomyces pombe (strain 972 / ATCC 24843) OX=284812 GN=cys12 PE=3 SV=1	4068.68	6701.1	5470.77	2608.55	1868.2	2685.4	3697.26
SPBPJ4664.04	Q96WV5	25	14	162.719	136370	Putative coatomer subunit alpha OS=Schizosaccharomyces pombe (strain 972 / ATCC 24843) OX=284812 GN=SPBPJ4664.04 PE=1 SV=1	11672.4	12845.2	11762	14475.5	21843.4	12605	15866.3
pef1	O74456	4	4	18.9769	32736.9	Serine/threonine-protein kinase pef1 OS=Schizosaccharomyces pombe (strain 972 / ATCC 24843) OX=284812 GN=pef1 PE=3 SV=2	8622.16	17335.3	7478.68	14488.8	30480.2	12964.9	19241.9
nmt1	O43010	10	5	56.8219	53696.6	Glycylpeptide N-tetradecanoyltransferase OS=Schizosaccharomyces pombe (strain 972 / ATCC 24843) OX=284812 GN=nmt1 PE=1 SV=1	8583.51	6535.76	10356.8	7439.87	6765.25	6003.77	6886.68
mug70	O13965	2	1	10.9921	79253.8	Meiotically up-regulated gene 70 protein OS=Schizosaccharomyces pombe (strain 972 / ATCC 24843) OX=284812 GN=mug70 PE=1 SV=1	592.67	733.916	490.664	778.26	900.623	799.281	733.398
pi048	O13640	2	2	11.1601	36998.1	Uncharacterized alpha-1_2-galactosyltransferase C8D2.17 OS=Schizosaccharomyces pombe (strain 972 / ATCC 24843) OX=284812 GN=pi048 PE=3 SV=2	970.036	458.833	2066.13	468.612	30.5783	541.111	351.902
ape1	Q9USX1	26	16	242.374	99446.2	Aminopeptidase 1 OS=Schizosaccharomyces pombe (strain 972 / ATCC 24843) OX=284812 GN=ape1 PE=3 SV=1	62366.5	63033.2	75042.7	59391.6	62917.7	46711.6	56240.5
SPBC17D11.08	O74763	8	6	44.1215	47742.7	Uncharacterized WD repeat-containing protein C17D11.08 OS=Schizosaccharomyces pombe (strain 972 / ATCC 24843) OX=284812 GN=SPBC17D11.08 PE=1 SV=1	12177.4	6529.02	13310.8	5748.57	6983.08	3574.31	5719.49
mss116	O13622	8	2	42.6477	59449.4	ATP-dependent RNA helicase mss116_ mitochondrial OS=Schizosaccharomyces pombe (strain 972 / ATCC 24843) OX=284812 GN=mss116 PE=3 SV=1	3118.85	1293.37	3404.72	1222.47	1282.63	30.2939	913.828
dpm1	O14466	6	1	32.1943	26672	Dolichol-phosphate mannosyltransferase OS=Schizosaccharomyces pombe (strain 972 / ATCC 24843) OX=284812 GN=dpm1 PE=2 SV=1	270.743	532.441	62.2885	1220.29	899.566	1525.55	1237.71
ppm1	O94257	1	1	7.1724	35855.2	Leucine carboxyl methyltransferase 1 OS=Schizosaccharomyces pombe (strain 972 / ATCC 24843) OX=284812 GN=ppm1 PE=3 SV=1	0	0	154.543	607.64	702.507	312.236	906.388
SPCC1259.09c	O94709	7	5	48.1816	50883.9	Probable pyruvate dehydrogenase protein X component_ mitochondrial OS=Schizosaccharomyces pombe (strain 972 / ATCC 24843) OX=284812 GN=SPCC1259.09c PE=2 SV=1	2143.17	2701.98	2688.68	3014.46	3120.75	5244.76	2811.69
mae1	P50537	3	1	19.6431	49304.5	Malic acid transport protein OS=Schizosaccharomyces pombe (strain 972 / ATCC 24843) OX=284812 GN=mae1 PE=1 SV=1	536.425	128.533	627.182	705.12	3141.7	456.064	1591.1
tif471	Q10475	13	7	77.6357	154035	Eukaryotic translation initiation factor 4 gamma OS=Schizosaccharomyces pombe (strain 972 / ATCC 24843) OX=284812 GN=tif471 PE=1 SV=1	10221.3	8183.21	10809.8	7183.94	8166.29	6474.48	7139.3
gus1	O13775	26	20	189.396	80749.7	Probable glutamate--tRNA ligase_ cytoplasmic OS=Schizosaccharomyces pombe (strain 972 / ATCC 24843) OX=284812 GN=gus1 PE=1 SV=1	68796.4	81889.8	80054.1	64425.7	68376.2	53958.7	66443
rpc40	O94616	1	1	4.2587	39154.7	DNA-directed RNA polymerases I and III subunit RPAC1 OS=Schizosaccharomyces pombe (strain 972 / ATCC 24843) OX=284812 GN=rpc40 PE=1 SV=1	1926.62	2362.51	1836.14	1731.98	4499.74	3281.39	1762.3
tif6	O94476	3	3	19.6645	26232.5	Eukaryotic translation initiation factor 6 OS=Schizosaccharomyces pombe (strain 972 / ATCC 24843) OX=284812 GN=tif6 PE=1 SV=1	8022.71	5584.43	9204.26	6650.84	6122.19	3278.47	6175.58
nrs1	O94567	16	16	140.432	63870	Probable asparagine--tRNA ligase_ cytoplasmic OS=Schizosaccharomyces pombe (strain 972 / ATCC 24843) OX=284812 GN=nrs1 PE=3 SV=1	41018.2	42975.9	38441.1	37033.6	40668.1	23983.9	32729.8
rps102	O94438	27	18	319.399	28521.3	Small ribosomal subunit protein eS1B OS=Schizosaccharomyces pombe (strain 972 / ATCC 24843) OX=284812 GN=rps102 PE=1 SV=3	130578	125829	187272	197346	181939	423711	194033
rps403	Q9P4W9	23	2	250.427	29674.9	Small ribosomal subunit protein eS4C OS=Schizosaccharomyces pombe (strain 972 / ATCC 24843) OX=284812 GN=rps403 PE=1 SV=1	968.269	1188.05	209.076	1264.74	1234.49	3948.83	1622.94
SPBC530.07c	O59743	10	8	71.8525	27839	Uncharacterized protein C530.07c OS=Schizosaccharomyces pombe (strain 972 / ATCC 24843) OX=284812 GN=SPBC530.07c PE=4 SV=1	12722.7	11937.1	7334.82	8742.05	7238.85	8228.85	7418.37
SPBC21C3.15c	Q9P7K9	4	3	27.7331	57571.3	Putative aldehyde dehydrogenase-like protein C21C3 OS=Schizosaccharomyces pombe (strain 972 / ATCC 24843) OX=284812 GN=SPBC21C3.15c PE=3 SV=1	6308.35	1939.13	7377.81	3810.68	1417.57	2313.32	3168.4
vma6	O13753	5	3	29.7434	39323.6	V-type proton ATPase subunit d OS=Schizosaccharomyces pombe (strain 972 / ATCC 24843) OX=284812 GN=vma6 PE=3 SV=1	7246.48	9728.97	8896.33	8910.63	9371.31	11918.1	9493.64
eif3m	Q09722	5	5	39.9105	45085.4	Eukaryotic translation initiation factor 3 subunit M OS=Schizosaccharomyces pombe (strain 972 / ATCC 24843) OX=284812 GN=eif3m PE=1 SV=2	5217.38	8426.14	9036.17	10679.4	15069.9	8584.52	12813.4
ght2	O74969	5	4	36.348	58846.2	High-affinity glucose transporter ght2 OS=Schizosaccharomyces pombe (strain 972 / ATCC 24843) OX=284812 GN=ght2 PE=1 SV=1	4295.9	8030.87	4014.56	7345.21	23334	5563.32	10514.7
SPBC19F5.04	O60163	8	6	65.2477	56812.7	Probable aspartokinase OS=Schizosaccharomyces pombe (strain 972 / ATCC 24843) OX=284812 GN=SPBC19F5.04 PE=1 SV=1	14079.4	20187.9	17774	26176.2	20564.6	31379.4	26887.2
atp7	O94390	3	2	16.4995	19138.2	ATP synthase subunit d_ mitochondrial OS=Schizosaccharomyces pombe (strain 972 / ATCC 24843) OX=284812 GN=atp7 PE=3 SV=3	2950.41	612.278	4876.14	790.422	134.793	1047.51	616.05
SPBC1711.08	Q9P782	3	2	19.2148	37420	Uncharacterized protein C1711.08 OS=Schizosaccharomyces pombe (strain 972 / ATCC 24843) OX=284812 GN=SPBC1711.08 PE=2 SV=1	2515.83	346.474	1672.46	367.709	0	723.27	122.763
ade8	O60105	6	5	39.9924	54307.4	Adenylosuccinate lyase OS=Schizosaccharomyces pombe (strain 972 / ATCC 24843) OX=284812 GN=ade8 PE=3 SV=1	4092.16	5137.34	16672.6	10405.9	13562.9	19019.8	12856.9
uap56	O13792	20	15	175.368	49231.2	ATP-dependent RNA helicase uap56 OS=Schizosaccharomyces pombe (strain 972 / ATCC 24843) OX=284812 GN=uap56 PE=1 SV=3	43401.1	75636.9	39980.7	66800.7	135650	50567.6	108955
SPAC24C9.06c	O13966	14	13	100.78	86113.5	Aconitate hydratase_ mitochondrial OS=Schizosaccharomyces pombe (strain 972 / ATCC 24843) OX=284812 GN=SPAC24C9.06c PE=3 SV=2	33293.5	43149.8	34714.1	34848.3	49664.6	57419.7	34311.7
rpl2101	Q9UUC1	7	1	77.9753	18380.2	Large ribosomal subunit protein eL21A OS=Schizosaccharomyces pombe (strain 972 / ATCC 24843) OX=284812 GN=rpl2101 PE=1 SV=1	29074.4	66352.7	33304.1	56769.9	64493.8	69471.4	59450.4
rpl2801	P57728	5	1	32.5512	16685.4	Large ribosomal subunit protein uL15B OS=Schizosaccharomyces pombe (strain 972 / ATCC 24843) OX=284812 GN=rpl2801 PE=1 SV=1	1219.95	1424.1	1112.58	1104.85	1874.87	2192.84	1083.36
rps21	P05764	5	4	30.6389	9616.78	Small ribosomal subunit protein eS21 OS=Schizosaccharomyces pombe (strain 972 / ATCC 24843) OX=284812 GN=rps21 PE=1 SV=2	8178.9	9650.89	9756.89	9133.02	6966.91	3868.76	9590.52
his7	O59667	6	6	31.5964	46182.9	Histidine biosynthesis bifunctional protein his7 OS=Schizosaccharomyces pombe (strain 972 / ATCC 24843) OX=284812 GN=his7 PE=3 SV=1	9312	5715.7	11226.5	5234.72	6952.83	4385.48	3878.86
SPBC4C3.03	O43056	8	6	52.4446	36608.6	Probable homoserine kinase OS=Schizosaccharomyces pombe (strain 972 / ATCC 24843) OX=284812 GN=SPBC4C3.03 PE=3 SV=1	25344.3	25323.3	24105	21003.1	17723.5	25624.3	16474.8
arg12	O94354	6	1	42.8791	46084.9	Argininosuccinate synthase OS=Schizosaccharomyces pombe (strain 972 / ATCC 24843) OX=284812 GN=arg12 PE=1 SV=1	10259	23280.8	12296.5	21455.2	32369.3	18054.4	25496.7
mtx1	Q9HE00	2	1	11.7081	30897.5	Metaxin-1 OS=Schizosaccharomyces pombe (strain 972 / ATCC 24843) OX=284812 GN=mtx1 PE=3 SV=1	1241.13	454.485	1348.04	769.105	351.398	721.737	516.857
SPAC26H5.09c	O13991	4	4	23.3889	41432.6	Uncharacterized oxidoreductase C26H5.09c OS=Schizosaccharomyces pombe (strain 972 / ATCC 24843) OX=284812 GN=SPAC26H5.09c PE=2 SV=3	4670.14	1996.38	4324.41	2220.29	1064.16	2983.94	1655.69
act2	P32390	10	6	63.5274	47373.4	Actin-related protein 3 OS=Schizosaccharomyces pombe (strain 972 / ATCC 24843) OX=284812 GN=act2 PE=1 SV=1	11399.8	27403	9377.06	33124.5	61429.5	18093.4	49448.2
erg10	Q9UQW6	17	11	130.345	40997.9	Acetyl-CoA acetyltransferase OS=Schizosaccharomyces pombe (strain 972 / ATCC 24843) OX=284812 GN=erg10 PE=2 SV=1	28960.7	30377	33247.2	28738.2	35322.9	76915.9	31431.8
his2	Q9P777	11	10	98.5037	47553.9	Histidinol dehydrogenase OS=Schizosaccharomyces pombe (strain 972 / ATCC 24843) OX=284812 GN=his2 PE=3 SV=1	37333	37402.5	32331.1	51906.6	39118.9	57872.1	55537.7
SPAC637.03	O94440	3	3	16.3142	30600.5	Uncharacterized protein C637.03 OS=Schizosaccharomyces pombe (strain 972 / ATCC 24843) OX=284812 GN=SPAC637.03 PE=4 SV=1	4069.3	5727.07	4068.87	5527.25	4141.1	1327.55	4117.66
rpl301	P40372;P36584	29	24	362.003	43802.8	Large ribosomal subunit protein uL3A OS=Schizosaccharomyces pombe (strain 972 / ATCC 24843) OX=284812 GN=rpl301 PE=1 SV=2	206073	268116	223469	264725	270061	463022	250983
hmt1	Q02592	3	2	17.1602	93994.3	Heavy metal tolerance protein OS=Schizosaccharomyces pombe (strain 972 / ATCC 24843) OX=284812 GN=hmt1 PE=2 SV=3	916.08	516.301	561.21	1682.79	3621.37	616.584	3996.48
bpl1	O14353	5	4	24.0198	70631.9	Biotin--protein ligase OS=Schizosaccharomyces pombe (strain 972 / ATCC 24843) OX=284812 GN=bpl1 PE=3 SV=1	8477.47	4731.6	8736.7	3809.13	860.918	8640.89	1628.86
fmo1	Q9HFE4	4	2	20.0946	49889.4	Thiol-specific monooxygenase OS=Schizosaccharomyces pombe (strain 972 / ATCC 24843) OX=284812 GN=fmo1 PE=1 SV=1	1704.5	744.042	1728.25	749.211	25.3979	1765.65	235.57
swo1	P41887	30	25	301.953	80596.5	Heat shock protein 90 homolog OS=Schizosaccharomyces pombe (strain 972 / ATCC 24843) OX=284812 GN=swo1 PE=1 SV=2	47785.5	52724.8	46762.7	56257.1	54072.6	212988	62096.2
chc1	Q10161	25	17	156.964	190019	Probable clathrin heavy chain OS=Schizosaccharomyces pombe (strain 972 / ATCC 24843) OX=284812 GN=chc1 PE=1 SV=1	21915	37067.4	19073.6	32020.1	32170.5	36351.2	38296
SPAC29A4.15	O14018	8	7	54.5236	51642.9	Serine--tRNA ligase_ cytoplasmic OS=Schizosaccharomyces pombe (strain 972 / ATCC 24843) OX=284812 GN=SPAC29A4.15 PE=3 SV=1	13880.2	11399.9	14298.4	11408.4	12125.4	5412.64	11021.2
rpn9	Q9US13	5	1	24.8382	43457.3	Probable 26S proteasome regulatory subunit rpn9 OS=Schizosaccharomyces pombe (strain 972 / ATCC 24843) OX=284812 GN=rpn9 PE=3 SV=1	3.01465	544.608	21.3234	767.329	3844.69	230.006	1118.59
rok1	Q09775	2	2	15.6934	54026.2	ATP-dependent RNA helicase rok1 OS=Schizosaccharomyces pombe (strain 972 / ATCC 24843) OX=284812 GN=rok1 PE=3 SV=1	4010.41	105773	2514.98	46617.7	213510	41196.3	76186.7
cpc2	Q10281	15	12	115.198	34851.1	Small ribosomal subunit protein RACK1 OS=Schizosaccharomyces pombe (strain 972 / ATCC 24843) OX=284812 GN=cpc2 PE=1 SV=3	21828.5	25556.8	21569.1	22677	22771.3	99963.4	29200.8
sks2	Q10284	43	34	471.456	67205.6	Ribosome-associated molecular chaperone sks2 OS=Schizosaccharomyces pombe (strain 972 / ATCC 24843) OX=284812 GN=sks2 PE=1 SV=2	383364	345545	438721	332493	340587	143495	345699
SPCC663.15c	O74521	1	1	5.9421	77086.7	Uncharacterized protein C663.15c OS=Schizosaccharomyces pombe (strain 972 / ATCC 24843) OX=284812 GN=SPCC663.15c PE=4 SV=2	973.15	968.954	1059.99	877.267	384.466	1044.82	750.603
rpl35	O74904	2	1	12.2623	14301.8	Large ribosomal subunit protein uL29 OS=Schizosaccharomyces pombe (strain 972 / ATCC 24843) OX=284812 GN=rpl35 PE=1 SV=1	533.571	0	551.402	0	0	0	0
SPBC14C8.04	O60086	8	7	64.2197	31834.4	Probable acetolactate synthase small subunit OS=Schizosaccharomyces pombe (strain 972 / ATCC 24843) OX=284812 GN=SPBC14C8.04 PE=1 SV=2	9684.28	10481.5	10047.8	12823.7	8891.11	4716.33	10940.6
fma2	O60085	3	3	22.8727	47271.4	Methionine aminopeptidase 2 OS=Schizosaccharomyces pombe (strain 972 / ATCC 24843) OX=284812 GN=fma2 PE=3 SV=1	632.158	372.829	590.673	1080.42	548.68	5487.78	1206.88
SPCC584.01c	Q09878	15	7	113.211	111353	Probable sulfite reductase [NADPH] flavoprotein component OS=Schizosaccharomyces pombe (strain 972 / ATCC 24843) OX=284812 GN=SPCC584.01c PE=3 SV=2	12523.9	12074.2	12402.2	9134.7	9491.29	11171	8920.01
met9	Q10258	11	9	80.4594	69012.3	Methylenetetrahydrofolate reductase 1 OS=Schizosaccharomyces pombe (strain 972 / ATCC 24843) OX=284812 GN=met9 PE=1 SV=1	13518.9	9726.49	12310.7	6764.4	10144.8	6233.36	6329.94
rps23	P0CT75;P0CT76	7	6	69.2815	15655.3	Small ribosomal subunit protein uS12A OS=Schizosaccharomyces pombe (strain 972 / ATCC 24843) OX=284812 GN=rps23 PE=1 SV=1	28566.3	24965.4	35455.4	28805.4	27029.6	16701.8	27458.8
dri1	O13801	3	2	16.242	66396.5	RNA-binding protein involved in heterochromatin assembly dri1 OS=Schizosaccharomyces pombe (strain 972 / ATCC 24843) OX=284812 GN=dri1 PE=1 SV=1	2265.96	2254.76	2710.09	2086.92	2459.68	986.894	1868.89
xan1	O74885	3	1	21.3687	46604.2	Alpha-ketoglutarate-dependent xanthine dioxygenase xan1 OS=Schizosaccharomyces pombe (strain 972 / ATCC 24843) OX=284812 GN=xan1 PE=1 SV=2	750.69	860.178	588.35	799.296	588.944	2151.13	1336.55
vtc4	P78810	7	5	37.9839	83634.9	Vacuolar transporter chaperone complex subunit 4 OS=Schizosaccharomyces pombe (strain 972 / ATCC 24843) OX=284812 GN=vtc4 PE=1 SV=2	8440.37	4445.15	9839.41	3170.74	4831.53	3278.54	2937.38
SPBC4B4.04	O74965	4	4	27.5539	63497.1	Eukaryotic translation initiation factor 2A OS=Schizosaccharomyces pombe (strain 972 / ATCC 24843) OX=284812 GN=SPBC4B4.04 PE=1 SV=1	7246.33	8688.87	6427.94	4816.45	12219.4	11045.7	5998.06
SPCC1183.02	O74830	6	4	51.1494	25503.8	Putative glutathione S-transferase C1183.02 OS=Schizosaccharomyces pombe (strain 972 / ATCC 24843) OX=284812 GN=SPCC1183.02 PE=3 SV=1	2795.46	2862.52	2078.54	4608.74	10226.7	2119.45	8532.68
ypt1	P11620;P17608	9	4	71.1895	22816.7	GTP-binding protein ypt1 OS=Schizosaccharomyces pombe (strain 972 / ATCC 24843) OX=284812 GN=ypt1 PE=1 SV=2	2778.91	2716.06	4105.59	2313.05	1983.81	2488.63	2537.44
rpl3202	P79015	5	3	56.3962	14458	Large ribosomal subunit protein eL32A OS=Schizosaccharomyces pombe (strain 972 / ATCC 24843) OX=284812 GN=rpl3202 PE=1 SV=2	7207.49	23904.3	6533.46	17617.9	23856.7	17397.8	21215.1
urg1	Q9US41	20	16	224.183	49034.9	Uracil-regulated protein 1 OS=Schizosaccharomyces pombe (strain 972 / ATCC 24843) OX=284812 GN=urg1 PE=2 SV=1	40182	100163	32128	76351.5	77208	241256	67275.1
fet5	O14443	2	1	11.2315	31536.9	GPN-loop GTPase 3 OS=Schizosaccharomyces pombe (strain 972 / ATCC 24843) OX=284812 GN=fet5 PE=2 SV=1	310.406	125.246	239.166	210.4	106.604	5.41381	241.778
ckb1	P40232	2	1	10.5032	26677.4	Casein kinase II subunit beta OS=Schizosaccharomyces pombe (strain 972 / ATCC 24843) OX=284812 GN=ckb1 PE=2 SV=2	1522.62	2163.13	1772.19	1890.23	1310.77	806.144	2056.16
rpl2402	O74884;Q92354	7	7	83.981	16911.8	Large ribosomal subunit protein eL24B OS=Schizosaccharomyces pombe (strain 972 / ATCC 24843) OX=284812 GN=rpl2402 PE=1 SV=1	66376.1	68514.5	73941.9	69560.7	74595.2	141048	70658.1
sec232	O94672	3	1	16.364	85382.3	Protein transport protein sec23-2 OS=Schizosaccharomyces pombe (strain 972 / ATCC 24843) OX=284812 GN=sec232 PE=1 SV=1	3777.95	2091.97	5003.41	2420.85	882.026	3555.88	1718.14
mug64	Q10253	2	1	11.1106	31747.8	Meiotically up-regulated gene 64 protein OS=Schizosaccharomyces pombe (strain 972 / ATCC 24843) OX=284812 GN=mug64 PE=1 SV=3	651.304	340.78	487.214	372.468	81.8296	494.228	295.281
tbp1	O14126	5	3	33.9425	48835.9	26S proteasome regulatory subunit 6A OS=Schizosaccharomyces pombe (strain 972 / ATCC 24843) OX=284812 GN=tbp1 PE=3 SV=1	8683.48	7322.82	9639.03	8272.24	7319.98	1510.63	7943.89
tif32	O74760	18	10	131.639	107071	Eukaryotic translation initiation factor 3 subunit A OS=Schizosaccharomyces pombe (strain 972 / ATCC 24843) OX=284812 GN=tif32 PE=1 SV=1	16172.5	25021.2	20629	26595.9	32141.7	20898.9	32258.7
SPAC1F8.07c	Q92345	33	29	420.27	61719.6	Probable pyruvate decarboxylase C1F8.07c OS=Schizosaccharomyces pombe (strain 972 / ATCC 24843) OX=284812 GN=SPAC1F8.07c PE=1 SV=3	451308	479677	388158	414116	424515	329233	403912
erg2	P87113	2	1	13.5702	24671.5	C-8 sterol isomerase erg2 OS=Schizosaccharomyces pombe (strain 972 / ATCC 24843) OX=284812 GN=erg2 PE=3 SV=1	362.534	1388.65	5392.83	7429.6	10417.8	3525.68	9492.61
tom22	O13813	3	2	28.0818	15911.8	Mitochondrial import receptor subunit tom22 OS=Schizosaccharomyces pombe (strain 972 / ATCC 24843) OX=284812 GN=tom22 PE=3 SV=1	26866.1	49297.3	29961.4	54574.8	14178.9	0	32859.8
SPAC24H6.10c	Q09755	4	4	25.535	39760.3	Putative phospho-2-dehydro-3-deoxyheptonate aldolase OS=Schizosaccharomyces pombe (strain 972 / ATCC 24843) OX=284812 GN=SPAC24H6.10c PE=3 SV=1	1778.6	4328.79	5718.12	5163.64	6719.73	10954.2	4060.28
rps502	Q9P3T6;O14277	18	10	172.047	22356.9	Small ribosomal subunit protein uS7B OS=Schizosaccharomyces pombe (strain 972 / ATCC 24843) OX=284812 GN=rps502 PE=3 SV=1	29195.2	22358.6	36310.9	29698.2	14608.4	31019.2	21979
sar1	Q01475	7	4	55.5378	21279.9	Small COPII coat GTPase sar1 OS=Schizosaccharomyces pombe (strain 972 / ATCC 24843) OX=284812 GN=sar1 PE=1 SV=1	8356.35	8168.27	6184.29	9052.78	7888.68	11039.4	9399.13
fio1	Q09920	2	1	15.651	69907.8	Iron transport multicopper oxidase fio1 OS=Schizosaccharomyces pombe (strain 972 / ATCC 24843) OX=284812 GN=fio1 PE=3 SV=1	369.485	296.034	280.858	314.419	291.698	1946.99	398.655
rpl3602	O94658;Q92365	7	7	77.3406	11258.4	Large ribosomal subunit protein eL36B OS=Schizosaccharomyces pombe (strain 972 / ATCC 24843) OX=284812 GN=rpl3602 PE=1 SV=1	14626.1	18782.8	17223.5	18147.7	25589.7	21302	15785.3
SPCC364.06	O59797	9	9	50.4138	44347.7	Putative nucleosome assembly protein C364.06 OS=Schizosaccharomyces pombe (strain 972 / ATCC 24843) OX=284812 GN=SPCC364.06 PE=1 SV=1	35297.7	48390.9	42786.2	43821.7	46165	12041.5	33901.6
pro1	Q9UT44	5	3	34.6864	48707	Probable gamma-glutamyl phosphate reductase OS=Schizosaccharomyces pombe (strain 972 / ATCC 24843) OX=284812 GN=pro1 PE=3 SV=1	8489.69	3105.36	8855.42	2722.27	2587.23	4677.39	1811.35
grs1	Q10179	24	15	189.617	74005.4	Putative glycine--tRNA ligase OS=Schizosaccharomyces pombe (strain 972 / ATCC 24843) OX=284812 GN=grs1 PE=3 SV=1	32266.9	19793.9	38315	22003.2	15023.8	28221.6	17862.4
cct3	O74341	23	15	159.227	58480.8	T-complex protein 1 subunit gamma OS=Schizosaccharomyces pombe (strain 972 / ATCC 24843) OX=284812 GN=cct3 PE=1 SV=1	29688.7	45846.3	27633.3	42172.6	80687.9	30177.4	56400.3
SPBC2G5.05	Q9URM2	9	7	66.6617	75182.5	Probable transketolase OS=Schizosaccharomyces pombe (strain 972 / ATCC 24843) OX=284812 GN=SPBC2G5.05 PE=2 SV=1	2632.7	5478.82	1856.25	3544.64	3681.94	14005.9	3661.74
sec27	O42937	3	2	16.1163	89803.3	Probable coatomer subunit beta' OS=Schizosaccharomyces pombe (strain 972 / ATCC 24843) OX=284812 GN=sec27 PE=3 SV=2	928.007	3716.7	856.793	3625	5265.98	1900.92	5471.56
pma1	P09627	53	38	656.487	99884.1	Plasma membrane ATPase 1 OS=Schizosaccharomyces pombe (strain 972 / ATCC 24843) OX=284812 GN=pma1 PE=1 SV=1	485237	516388	586213	481316	507559	316927	494659
srp1	Q10193	4	3	26.7338	31068.6	Pre-mRNA-splicing factor srp1 OS=Schizosaccharomyces pombe (strain 972 / ATCC 24843) OX=284812 GN=srp1 PE=1 SV=3	5200.94	3617.39	5576.63	3495.52	3786.26	1078.16	4377.6
leu3	O59736	13	11	78.8444	64041.8	2-isopropylmalate synthase OS=Schizosaccharomyces pombe (strain 972 / ATCC 24843) OX=284812 GN=leu3 PE=3 SV=2	14556.8	8089.05	14812.1	5837.2	6000.13	10653.8	3810.99
pvg1	Q9UT27	4	4	26.6991	44871.7	Pyruvyl transferase 1 OS=Schizosaccharomyces pombe (strain 972 / ATCC 24843) OX=284812 GN=pvg1 PE=1 SV=1	6421.09	16336.4	6193.11	11557.2	13291.6	13722.8	12825.3
smd1	O42661	5	3	34.5639	13089.4	Small nuclear ribonucleoprotein Sm D1 OS=Schizosaccharomyces pombe (strain 972 / ATCC 24843) OX=284812 GN=smd1 PE=1 SV=1	2954.98	2211.6	3002.59	2741.6	2304.72	1965.1	2790.14
tif412	Q10055	9	4	62.7713	44706.2	ATP-dependent RNA helicase fal1 OS=Schizosaccharomyces pombe (strain 972 / ATCC 24843) OX=284812 GN=tif412 PE=1 SV=1	6051.73	7724.57	5054.57	8327.27	8565.26	7412.19	7919.02
fkh1	O42993	1	1	6.915	12042.8	Peptidyl-prolyl cis-trans isomerase OS=Schizosaccharomyces pombe (strain 972 / ATCC 24843) OX=284812 GN=fkh1 PE=3 SV=1	646.841	995.821	677.211	621.517	730.46	1935.45	794.915
gmf1	O13808	5	3	30.0335	16281.6	Actin-depolymerizing factor gmf1 OS=Schizosaccharomyces pombe (strain 972 / ATCC 24843) OX=284812 GN=gmf1 PE=3 SV=1	4469.54	7180.48	5344.18	8509.83	6002.5	10106.5	8709.75
plr1	O14295	7	3	38.0885	36814.7	Pyridoxal reductase OS=Schizosaccharomyces pombe (strain 972 / ATCC 24843) OX=284812 GN=plr1 PE=1 SV=1	4196.88	3787.78	5595.21	2969.63	939.61	5344.9	2446.58
rps2	O74892	18	13	204.145	27637.3	Small ribosomal subunit protein uS5 OS=Schizosaccharomyces pombe (strain 972 / ATCC 24843) OX=284812 GN=rps2 PE=1 SV=1	122068	112790	123158	113902	120093	283443	118428
pi047	O13639	13	12	124.909	47383.5	Adenosylhomocysteinase OS=Schizosaccharomyces pombe (strain 972 / ATCC 24843) OX=284812 GN=pi047 PE=3 SV=1	24733.6	41937.5	20803.1	28618.1	40516.9	72896.9	24129.7
rpl1602	O42848;O43004	22	9	189.097	22005	Large ribosomal subunit protein uL13A OS=Schizosaccharomyces pombe (strain 972 / ATCC 24843) OX=284812 GN=rpl1602 PE=1 SV=1	62472.8	38829.4	97372.6	40330.7	27348.1	60430.5	31253.4
lcb2	Q09925	4	3	23.1753	67519.1	Serine palmitoyltransferase 2 OS=Schizosaccharomyces pombe (strain 972 / ATCC 24843) OX=284812 GN=lcb2 PE=3 SV=1	1731.28	636.819	880.155	460.889	994.412	40.5582	533.253
SPBC19F5.03	O60162	3	3	15.4644	68712.9	Uncharacterized protein C19F5.03 OS=Schizosaccharomyces pombe (strain 972 / ATCC 24843) OX=284812 GN=SPBC19F5.03 PE=1 SV=1	1353.7	3664.97	966.933	2398.8	10082.6	1427.58	3616.32
SPCC1620.06c	O94413	10	9	89.744	34779.3	Ribose-phosphate pyrophosphokinase 2 OS=Schizosaccharomyces pombe (strain 972 / ATCC 24843) OX=284812 GN=SPCC1620.06c PE=1 SV=1	30708.4	36250.6	28338	28950.1	61513.1	30814.6	31946.4
rpl2102	O42706	7	1	76.1791	18353.1	Large ribosomal subunit protein eL21B OS=Schizosaccharomyces pombe (strain 972 / ATCC 24843) OX=284812 GN=rpl2102 PE=2 SV=2	11037.9	28231.8	11728.9	24337.8	31631.1	17104.1	31800.6
rpp203	O14317	3	2	17.9055	11114.2	Large ribosomal subunit protein P2C OS=Schizosaccharomyces pombe (strain 972 / ATCC 24843) OX=284812 GN=rpp203 PE=1 SV=2	2088.17	4254.91	2023.77	5190.53	2365.59	7945.26	7776.39
mnn9	O36022	3	2	17.3502	38296.7	Mannan polymerase complex subunit mnn9 OS=Schizosaccharomyces pombe (strain 972 / ATCC 24843) OX=284812 GN=mnn9 PE=3 SV=1	1347.14	974.005	1249.99	1035.05	754.055	165.131	1581.58
avt3	Q10074	1	1	5.6281	73060.9	Vacuolar amino acid transporter 3 OS=Schizosaccharomyces pombe (strain 972 / ATCC 24843) OX=284812 GN=avt3 PE=1 SV=1	2261.21	1775.64	1549.02	1052.86	1974.66	60.8758	1228.35
hsp104	O94641	13	10	68.7674	100507	Heat shock protein 104 OS=Schizosaccharomyces pombe (strain 972 / ATCC 24843) OX=284812 GN=hsp104 PE=3 SV=1	7599.56	7900.23	10992.4	11306.5	17577.5	8248.85	12194.1
SPAC5H10.03	Q09676	1	1	6.1953	24716.5	Probable phosphatase SPAC5H10.03 OS=Schizosaccharomyces pombe (strain 972 / ATCC 24843) OX=284812 GN=SPAC5H10.03 PE=3 SV=1	1593.18	730.633	1822.86	782.869	764.444	1043.43	617.675
dbp2	P24782	19	13	129.453	61548.2	ATP-dependent RNA helicase dbp2 OS=Schizosaccharomyces pombe (strain 972 / ATCC 24843) OX=284812 GN=dbp2 PE=2 SV=2	24321.7	41732.1	19961.4	33900.6	71246.2	28703.6	34121.9
thi9	Q9UT18	3	2	18.27	65070.2	Thiamine transporter thi9 OS=Schizosaccharomyces pombe (strain 972 / ATCC 24843) OX=284812 GN=thi9 PE=1 SV=1	669.755	1373.81	254.929	1935.4	2409.29	729.979	3061.42
tif5	Q09689	12	10	66.7252	44944.6	Probable eukaryotic translation initiation factor 5 OS=Schizosaccharomyces pombe (strain 972 / ATCC 24843) OX=284812 GN=tif5 PE=3 SV=1	28162.8	36696.3	36808.7	23301.9	30786.4	24035.1	22983.1
rps20	O74893	13	12	163.846	13543.8	Small ribosomal subunit protein uS10 OS=Schizosaccharomyces pombe (strain 972 / ATCC 24843) OX=284812 GN=rps20 PE=1 SV=1	103034	84297.2	133151	95454.9	97249.9	279483	112056
rpl1001	Q09127	24	11	225.477	25373.5	Large ribosomal subunit protein uL16A OS=Schizosaccharomyces pombe (strain 972 / ATCC 24843) OX=284812 GN=rpl1001 PE=1 SV=2	29566.9	25876.6	29991.4	28677.4	27163.5	85434.1	29290.1
bip1	P36604	25	18	166.342	73226.7	Endoplasmic reticulum chaperone BiP OS=Schizosaccharomyces pombe (strain 972 / ATCC 24843) OX=284812 GN=bip1 PE=3 SV=2	22015.8	17328.9	21712.4	12977	27460.8	33120.6	15197.6
rpl2701	O14388	11	4	119.868	15389.3	Large ribosomal subunit protein eL27A OS=Schizosaccharomyces pombe (strain 972 / ATCC 24843) OX=284812 GN=rpl2701 PE=1 SV=2	16212.9	13572.8	17660	14115.3	34311.2	28238.9	10717.7
SPCC1672.03c	O14057	13	8	68.1522	58047.2	Probable guanine deaminase OS=Schizosaccharomyces pombe (strain 972 / ATCC 24843) OX=284812 GN=SPCC1672.03c PE=3 SV=1	8025.02	8980.53	7971.27	7576.46	9243.49	11733.7	7416.65
SPAC1039.02	Q9US39	4	4	30.8813	68066	Uncharacterized protein C1039.02 OS=Schizosaccharomyces pombe (strain 972 / ATCC 24843) OX=284812 GN=SPAC1039.02 PE=3 SV=1	368.988	364.804	461.412	645.963	374.695	8749.99	507.08
SPCC191.02c	P78773	6	3	39.9742	73036	Probable acetyl-coenzyme A synthetase OS=Schizosaccharomyces pombe (strain 972 / ATCC 24843) OX=284812 GN=SPCC191.02c PE=1 SV=2	2315.56	2067.1	9242.97	4461.07	5257.61	6949.88	5923.66
cwh43	Q9HDZ2	4	3	21.8966	110035	Protein cwh43 OS=Schizosaccharomyces pombe (strain 972 / ATCC 24843) OX=284812 GN=cwh43 PE=2 SV=2	875.931	7476.34	1949.53	6949.73	14226	2336.27	12612.4
tif211	P56286	11	7	71.6246	34525.8	Eukaryotic translation initiation factor 2 subunit alpha OS=Schizosaccharomyces pombe (strain 972 / ATCC 24843) OX=284812 GN=tif211 PE=1 SV=1	34175.8	30404.6	35564.8	19308.8	37502.1	11232.7	18684.7
leu1	P18869	4	3	29.7445	39732.9	3-isopropylmalate dehydrogenase OS=Schizosaccharomyces pombe (strain 972 / ATCC 24843) OX=284812 GN=leu1 PE=1 SV=1	11881.7	12680.5	15006.5	15704.7	7007.23	14455.8	12847.2
rvb1	Q9C0X6	2	1	12.5712	50052.6	RuvB-like helicase 1 OS=Schizosaccharomyces pombe (strain 972 / ATCC 24843) OX=284812 GN=rvb1 PE=3 SV=1	567.563	356.741	1415.89	268.878	317.466	334.654	324.317
rpn11	P41878	6	5	44.9994	34572.1	26S proteasome regulatory subunit rpn11 OS=Schizosaccharomyces pombe (strain 972 / ATCC 24843) OX=284812 GN=rpn11 PE=1 SV=2	9942.6	6560.31	9854.38	6353.63	7737.07	4279.6	7455.95
rpl2502	O74391;Q10330	11	9	144.952	15767.5	Large ribosomal subunit protein uL23B OS=Schizosaccharomyces pombe (strain 972 / ATCC 24843) OX=284812 GN=rpl2502 PE=3 SV=1	158162	153602	203765	157703	161757	283668	177084
rps902	O59675	15	2	176.933	22244.9	Small ribosomal subunit protein uS4B OS=Schizosaccharomyces pombe (strain 972 / ATCC 24843) OX=284812 GN=rps902 PE=1 SV=3	4028.55	3130.62	3225.5	2910.73	2787.58	15769.2	3695.55
sec72	O14085	2	1	11.5237	21657.2	Translocation protein sec72 OS=Schizosaccharomyces pombe (strain 972 / ATCC 24843) OX=284812 GN=sec72 PE=3 SV=1	189.773	423.416	288.048	537.786	182.035	6.02166	648.419
pil1	O74960	16	13	150.396	39805.8	Probable sphingolipid long chain base-responsive protein pil1 OS=Schizosaccharomyces pombe (strain 972 / ATCC 24843) OX=284812 GN=pil1 PE=1 SV=1	34985.2	36526.1	39811.1	41134.6	35250.2	19801.9	41674
cdc22	P36602	10	8	56.591	91999.2	Ribonucleoside-diphosphate reductase large chain OS=Schizosaccharomyces pombe (strain 972 / ATCC 24843) OX=284812 GN=cdc22 PE=1 SV=2	22787.4	36614.8	14260.6	34047.8	59429.6	18182.8	58387.5
SPBC839.16	Q8WZJ7	51	40	448.362	101203	C-1-tetrahydrofolate synthase_ cytoplasmic OS=Schizosaccharomyces pombe (strain 972 / ATCC 24843) OX=284812 GN=SPBC839.16 PE=3 SV=1	139026	106276	151893	113840	106731	126055	104660
ubc13	O13685	6	6	44.2665	16855.6	Ubiquitin-conjugating enzyme E2 13 OS=Schizosaccharomyces pombe (strain 972 / ATCC 24843) OX=284812 GN=ubc13 PE=1 SV=1	13436.7	10201.7	9970.23	8189.74	13013.8	3536.94	7872.79
rps1201	O14062	6	5	56.4812	15615.7	Small ribosomal subunit protein eS12A OS=Schizosaccharomyces pombe (strain 972 / ATCC 24843) OX=284812 GN=rps1201 PE=3 SV=1	22712.7	17869	26412.1	19480	18764.2	56155.7	24101.8
gua1	Q9P772	15	13	98.1435	60044.5	GMP synthase [glutamine-hydrolyzing] OS=Schizosaccharomyces pombe (strain 972 / ATCC 24843) OX=284812 GN=gua1 PE=3 SV=1	30646	17628.1	29839.2	17277.3	12989.9	26918.6	14783.9
sec18	Q9P7Q4	8	4	49.2819	87554.2	Vesicular-fusion protein sec18 OS=Schizosaccharomyces pombe (strain 972 / ATCC 24843) OX=284812 GN=sec18 PE=1 SV=1	3141.2	2733.55	2359.7	2799.98	2818.07	482.97	3009.89
SPAC4F10.19c	O36031	3	2	15.2767	17427	Uncharacterized zinc-finger protein C4F10.19c OS=Schizosaccharomyces pombe (strain 972 / ATCC 24843) OX=284812 GN=SPAC4F10.19c PE=4 SV=1	1520.17	2538	1640.16	712.688	272.352	2746.74	511.356
ght5	P78831	10	6	84.8931	60320.5	High-affinity glucose transporter ght5 OS=Schizosaccharomyces pombe (strain 972 / ATCC 24843) OX=284812 GN=ght5 PE=1 SV=2	13577.6	14007.2	10842.4	13326.3	19559.6	9760.54	23282.4
SPBC646.07c	O94511	7	3	54.831	34640.1	Putative enoyl reductase C646.07c OS=Schizosaccharomyces pombe (strain 972 / ATCC 24843) OX=284812 GN=SPBC646.07c PE=3 SV=1	6241.42	4607.53	4761.19	3734.94	4661.78	890.195	5409.55
sdh1	Q9UTJ7	15	14	131.639	70466.4	Probable succinate dehydrogenase [ubiquinone] flavoprotein subunit_ mitochondrial OS=Schizosaccharomyces pombe (strain 972 / ATCC 24843) OX=284812 GN=sdh1 PE=2 SV=1	14575.7	15367	12579.2	12280.5	12602.5	35693.2	13815.5
SPBC3D6.06c	P87171	9	4	58.3672	37338.1	Ribose-phosphate pyrophosphokinase 5 OS=Schizosaccharomyces pombe (strain 972 / ATCC 24843) OX=284812 GN=SPBC3D6.06c PE=3 SV=1	6335.8	9841.26	4676.73	7511.08	9400.97	6733.37	9707.25
amt2	Q9US00	1	1	6.0671	55570.4	Ammonium transporter 2 OS=Schizosaccharomyces pombe (strain 972 / ATCC 24843) OX=284812 GN=amt2 PE=3 SV=1	2340.85	219.056	3140.81	892.546	257.241	596.851	794.936
fhn1	O74333	2	2	20.1132	20272.8	Non-classical export protein 2 homolog OS=Schizosaccharomyces pombe (strain 972 / ATCC 24843) OX=284812 GN=fhn1 PE=3 SV=1	3177.6	4179.72	5874.9	5508.6	4620.77	2189.31	4201.14
rpp0	O74864	11	8	77.6865	33565.4	Large ribosomal subunit protein uL10 OS=Schizosaccharomyces pombe (strain 972 / ATCC 24843) OX=284812 GN=rpp0 PE=3 SV=1	12361.4	21152.2	14984.7	17165.8	16745.3	24066	17270.8
ths1	P87144	24	18	179.954	80138.2	Threonine--tRNA ligase_ cytoplasmic OS=Schizosaccharomyces pombe (strain 972 / ATCC 24843) OX=284812 GN=ths1 PE=3 SV=1	40382.2	26947.1	52177.9	30226.2	34100.1	21345.8	33337.4
SPCC1281.06c	O94523	10	9	89.0999	54438.4	Probable acyl-CoA desaturase OS=Schizosaccharomyces pombe (strain 972 / ATCC 24843) OX=284812 GN=SPCC1281.06c PE=3 SV=1	34277.7	29160.4	41746.4	30831.7	34328.3	16736.3	33853.8
pcs60	O74976	13	7	70.0804	56274.4	Oxalate--CoA ligase OS=Schizosaccharomyces pombe (strain 972 / ATCC 24843) OX=284812 GN=pcs60 PE=1 SV=1	5193.21	4638.76	6181.26	5330.01	5284.59	10554	5108.51
fyu1	P78811	18	14	171.435	56429.6	Probable UTP--glucose-1-phosphate uridylyltransferase OS=Schizosaccharomyces pombe (strain 972 / ATCC 24843) OX=284812 GN=fyu1 PE=1 SV=2	47804.8	44168.4	47783.8	38233.9	48984.7	18383.7	43115
rbk1	O60116	4	3	21.5273	33250.2	Ribokinase OS=Schizosaccharomyces pombe (strain 972 / ATCC 24843) OX=284812 GN=rbk1 PE=3 SV=1	1311.49	2357.97	948.058	3292.18	2279.08	1949.1	3827.87
rps2401	O13784	8	4	74.1252	15470.1	Small ribosomal subunit protein eS24A OS=Schizosaccharomyces pombe (strain 972 / ATCC 24843) OX=284812 GN=rps2401 PE=3 SV=3	9387.05	9281.2	11914.7	10276.9	9693.1	20940.1	10055.3
mas5	O74752	11	10	110.036	44821.2	Mitochondrial protein import protein mas5 OS=Schizosaccharomyces pombe (strain 972 / ATCC 24843) OX=284812 GN=mas5 PE=3 SV=1	28075.7	26734.7	36115.9	37248.9	34554.4	34117.7	36794.5
pgk1	O60101	30	21	280.718	43964.1	Phosphoglycerate kinase OS=Schizosaccharomyces pombe (strain 972 / ATCC 24843) OX=284812 GN=pgk1 PE=1 SV=1	34024.7	64355.8	26604.5	45416	48334.1	120252	35250.4
gar2	P41891	9	6	53.5038	52987.7	Protein gar2 OS=Schizosaccharomyces pombe (strain 972 / ATCC 24843) OX=284812 GN=gar2 PE=1 SV=2	7843.77	7630.8	8914.8	6528.1	9159.03	4935.32	6055.49
rps1801	P0CT66;P0CT67	9	9	97.1693	17435.4	Small ribosomal subunit protein uS13A OS=Schizosaccharomyces pombe (strain 972 / ATCC 24843) OX=284812 GN=rps1801 PE=3 SV=1	44301.1	28840.2	38926.5	22578.3	14614.4	47135.1	17569.8
nop58	Q9P7S7	9	8	46.6302	55759.1	Nucleolar protein 58 OS=Schizosaccharomyces pombe (strain 972 / ATCC 24843) OX=284812 GN=nop58 PE=1 SV=1	7952.5	3606.77	10511.5	4556.84	3529.19	5673.58	4483.7
hta1	P04909;P04910	2	2	12.356	13878.1	Histone H2A-alpha OS=Schizosaccharomyces pombe (strain 972 / ATCC 24843) OX=284812 GN=hta1 PE=1 SV=3	1692.28	1391.23	2273.08	1064.69	1032.18	1890.27	832.49
gpd1	P21696	8	7	59.1315	41995.2	Glycerol-3-phosphate dehydrogenase [NAD(+)] 1 OS=Schizosaccharomyces pombe (strain 972 / ATCC 24843) OX=284812 GN=gpd1 PE=1 SV=2	17897.6	9655.75	16162.4	7597.88	2130.47	26075.2	4474.9
lys1	P40976	32	20	195.057	156895	L-2-aminoadipate reductase OS=Schizosaccharomyces pombe (strain 972 / ATCC 24843) OX=284812 GN=lys1 PE=1 SV=3	78230.5	113593	91718.8	102123	99953.8	66264.9	87703.4
pda1	Q10489	12	10	91.4478	45137.7	Pyruvate dehydrogenase E1 component subunit alpha_ mitochondrial OS=Schizosaccharomyces pombe (strain 972 / ATCC 24843) OX=284812 GN=pda1 PE=1 SV=1	16666.1	7805.74	14276.3	7053.79	4915.18	14119.1	5939.75
lcf1	O60135	20	14	138.407	75965.8	Long-chain-fatty-acid--CoA ligase 1 OS=Schizosaccharomyces pombe (strain 972 / ATCC 24843) OX=284812 GN=lcf1 PE=3 SV=1	36748.2	26967.6	39967.2	23919.1	36594.3	12327	27310.1
vtc2	O13718	14	10	96.9942	85445.6	Vacuolar transporter chaperone complex subunit 2 OS=Schizosaccharomyces pombe (strain 972 / ATCC 24843) OX=284812 GN=vtc2 PE=1 SV=1	38123.5	30064.3	41757.5	30878.5	45538.9	37832.8	34455.8
sap1	P40847	2	1	9.672	29127.4	Switch-activating protein 1 OS=Schizosaccharomyces pombe (strain 972 / ATCC 24843) OX=284812 GN=sap1 PE=1 SV=2	1066.93	145.408	470.73	417.377	304.024	2788.49	692.926
vma7	O43046	1	1	5.5986	13618.3	V-type proton ATPase subunit F OS=Schizosaccharomyces pombe (strain 972 / ATCC 24843) OX=284812 GN=vma7 PE=3 SV=1	60.8677	108.425	156.977	226.304	68.4527	726.349	254.243
SPAC11D3.14c	Q10093	10	8	61.1215	138785	Uncharacterized protein C11D3.14c OS=Schizosaccharomyces pombe (strain 972 / ATCC 24843) OX=284812 GN=SPAC11D3.14c PE=3 SV=1	15630.9	10630.6	18503.6	8269.05	9548.89	14495	6249.86
rps901	Q09757	14	3	184.324	22160.8	Small ribosomal subunit protein uS4A OS=Schizosaccharomyces pombe (strain 972 / ATCC 24843) OX=284812 GN=rps901 PE=1 SV=2	6622.9	7422.42	5584.39	8049.75	5062.73	22494.5	8317.16
pi063	O43073	1	1	4.9509	18816	UPF0220 protein C8D2.02c OS=Schizosaccharomyces pombe (strain 972 / ATCC 24843) OX=284812 GN=pi063 PE=3 SV=1	2884.38	3300.71	2354.43	3227.9	3579.93	2841.43	3305.68
vgl1	O59810	29	23	187.605	142613	Vigilin 1 OS=Schizosaccharomyces pombe (strain 972 / ATCC 24843) OX=284812 GN=vgl1 PE=1 SV=2	34557.5	21922.5	32863.1	22216.1	30516.1	14849.6	23890.5
mrpl3	O43042	7	4	37.1742	37195.1	Large ribosomal subunit protein mL44 OS=Schizosaccharomyces pombe (strain 972 / ATCC 24843) OX=284812 GN=mrpl3 PE=3 SV=1	2772.25	2072.92	2947.67	1927.3	1696.59	3115.6	1306.08
mis3	O74777	5	3	17.6079	38587.8	KRR1 small subunit processome component homolog OS=Schizosaccharomyces pombe (strain 972 / ATCC 24843) OX=284812 GN=mis3 PE=3 SV=1	1659.78	3811.84	1581.26	4042.72	1359.9	9312.68	6020.39
nam9	O60063	4	4	21.7083	37665.4	Small ribosomal subunit protein uS4m OS=Schizosaccharomyces pombe (strain 972 / ATCC 24843) OX=284812 GN=nam9 PE=2 SV=1	4840.87	2321.82	5039.91	2064.02	2997.07	2425.13	2250.32
aro4	Q9UT09	14	13	163.047	40638.6	Phospho-2-dehydro-3-deoxyheptonate aldolase_ tyrosine-inhibited OS=Schizosaccharomyces pombe (strain 972 / ATCC 24843) OX=284812 GN=aro4 PE=3 SV=1	64376.7	41652.2	69880.1	38160.4	15079.1	84040.6	32624
arc4	Q92352	6	6	37.2311	19614.8	Actin-related protein 2/3 complex subunit 4 OS=Schizosaccharomyces pombe (strain 972 / ATCC 24843) OX=284812 GN=arc4 PE=1 SV=1	19276	5621.3	24592.9	6528.65	3242.24	15974.4	6246.95
SPAC644.13c	Q9P6P8	1	1	6.2062	25309.9	Protein YIP4 OS=Schizosaccharomyces pombe (strain 972 / ATCC 24843) OX=284812 GN=SPAC644.13c PE=1 SV=1	1855.94	2168.54	2083.65	2218.59	2833.94	440.007	2065.7
frs1	O42849	12	7	71.34	66849.8	Phenylalanine--tRNA ligase beta subunit OS=Schizosaccharomyces pombe (strain 972 / ATCC 24843) OX=284812 GN=frs1 PE=3 SV=1	25750.4	33433.1	29267.7	39055.6	26855.6	41549.5	42642.7
SPCC663.09c	Q7Z9I2	11	7	65.4604	27946.8	Uncharacterized oxidoreductase C663.09c OS=Schizosaccharomyces pombe (strain 972 / ATCC 24843) OX=284812 GN=SPCC663.09c PE=3 SV=1	10756.5	9277.05	12394.4	8595.29	10812.5	8682.54	8229.61
ala1	O13914	11	7	64.8071	107377	Alanine--tRNA ligase OS=Schizosaccharomyces pombe (strain 972 / ATCC 24843) OX=284812 GN=ala1 PE=1 SV=1	12941.9	6526.25	16262.2	5599.41	6811.64	10844.8	4202.31
rpt1	O42931	15	10	111.441	48965.2	26S proteasome regulatory subunit 7 homolog OS=Schizosaccharomyces pombe (strain 972 / ATCC 24843) OX=284812 GN=rpt1 PE=1 SV=2	18875.3	16351.2	19426.5	12638.7	22811.6	5948.92	13931
rpl3802	Q09900;Q9USR7	5	2	43.915	8338.92	Large ribosomal subunit protein eL38B OS=Schizosaccharomyces pombe (strain 972 / ATCC 24843) OX=284812 GN=rpl3802 PE=3 SV=1	1276.41	1554.29	1358.19	2266.19	448.471	2870.29	903.391
rpl901	Q10232	13	6	108.176	21513	Large ribosomal subunit protein uL6A OS=Schizosaccharomyces pombe (strain 972 / ATCC 24843) OX=284812 GN=rpl901 PE=1 SV=1	26903.7	25494.4	36560	23585.8	27636.8	62826.5	24416.8
sam1	O60198	38	30	543.994	41831.6	S-adenosylmethionine synthase OS=Schizosaccharomyces pombe (strain 972 / ATCC 24843) OX=284812 GN=sam1 PE=1 SV=1	400488	504190	419512	490561	448104	527855	473781
nda3	P05219	15	11	160.666	49471.7	Tubulin beta chain OS=Schizosaccharomyces pombe (strain 972 / ATCC 24843) OX=284812 GN=nda3 PE=1 SV=2	46568.6	40940.7	55987	41263.7	32308.2	57603.1	32776.1
cct2	Q10147	11	7	89.3867	56677.1	Probable T-complex protein 1 subunit beta OS=Schizosaccharomyces pombe (strain 972 / ATCC 24843) OX=284812 GN=cct2 PE=3 SV=1	57667	64829.7	85372.3	73125.8	82361.3	23922.9	72225.6
gpd3	O43026	29	2	432.484	35674.7	Glyceraldehyde-3-phosphate dehydrogenase 2 OS=Schizosaccharomyces pombe (strain 972 / ATCC 24843) OX=284812 GN=gpd3 PE=1 SV=1	6271.12	4759.94	7071.59	3511.18	3710.93	6412.17	3123.93
rpb7	O14459	1	1	6.4136	19103.1	DNA-directed RNA polymerase II subunit rpb7 OS=Schizosaccharomyces pombe (strain 972 / ATCC 24843) OX=284812 GN=rpb7 PE=1 SV=1	0	0	5.20644	189.69	0	1273.05	53.6888
rps27	O74330	11	9	93.5201	9171.89	Small ribosomal subunit protein eS27 OS=Schizosaccharomyces pombe (strain 972 / ATCC 24843) OX=284812 GN=rps27 PE=3 SV=1	173503	194290	203056	200475	168931	371753	190571
cct4	P50999	18	12	140.758	56968.7	T-complex protein 1 subunit delta OS=Schizosaccharomyces pombe (strain 972 / ATCC 24843) OX=284812 GN=cct4 PE=2 SV=2	64267.7	50605.5	56423.9	57052.6	36741.2	66404	51555.3
SPBC1677.03c	O94634	20	9	130.729	66543.7	Threonine dehydratase_ mitochondrial OS=Schizosaccharomyces pombe (strain 972 / ATCC 24843) OX=284812 GN=SPBC1677.03c PE=3 SV=1	17182.1	13810	17658.8	11635.7	21102.7	3788.49	13699.6
cct5	Q9UTM4	10	6	79.63	59377.4	T-complex protein 1 subunit epsilon OS=Schizosaccharomyces pombe (strain 972 / ATCC 24843) OX=284812 GN=cct5 PE=3 SV=1	15464	11645.6	19108.6	10895.3	16260.3	9144.34	10830.9
SPAC56F8.03	Q10251	9	8	51.4382	119931	Eukaryotic translation initiation factor 5B OS=Schizosaccharomyces pombe (strain 972 / ATCC 24843) OX=284812 GN=SPAC56F8.03 PE=1 SV=1	67492	140973	73122.1	103620	71833.9	48507.1	111860
cka1	P40231	5	4	31.5551	39527.4	Casein kinase II subunit alpha OS=Schizosaccharomyces pombe (strain 972 / ATCC 24843) OX=284812 GN=cka1 PE=2 SV=2	7800.3	4723.06	10359.1	4357.03	15954.6	14386.9	3589.89
cit1	Q10306	5	3	24.0083	54161.2	Probable citrate synthase_ mitochondrial OS=Schizosaccharomyces pombe (strain 972 / ATCC 24843) OX=284812 GN=cit1 PE=3 SV=3	981.181	58.3238	2096.52	420.477	772.962	2042.71	692.819
rpb3	P37382	2	2	18.3127	33716	DNA-directed RNA polymerase II subunit RPB3 OS=Schizosaccharomyces pombe (strain 972 / ATCC 24843) OX=284812 GN=rpb3 PE=1 SV=2	3647.99	2280.1	4600.26	2612.26	895.095	5021.74	2325.28
nda2	P04688	14	7	134.645	51152.5	Tubulin alpha-1 chain OS=Schizosaccharomyces pombe (strain 972 / ATCC 24843) OX=284812 GN=nda2 PE=1 SV=2	33765.5	40073.7	38210.9	41324.3	36350.9	53558.2	37914.1
SPBC16H5.08c	O42943	15	12	111.942	69213	Uncharacterized ABC transporter ATP-binding protein C16H5.08c OS=Schizosaccharomyces pombe (strain 972 / ATCC 24843) OX=284812 GN=SPBC16H5.08c PE=1 SV=1	28581.8	22553.7	34083.5	25998.4	33705.5	8823.01	28865
rps2402	O59865	9	3	95.1617	15539.1	Small ribosomal subunit protein eS24B OS=Schizosaccharomyces pombe (strain 972 / ATCC 24843) OX=284812 GN=rps2402 PE=2 SV=3	10713.3	6003.78	8696.52	6549.31	7852.1	22944.3	6321.81
SPAC22A12.16	O13907	16	13	140.792	53942.7	Probable ATP-citrate synthase subunit 2 OS=Schizosaccharomyces pombe (strain 972 / ATCC 24843) OX=284812 GN=SPAC22A12.16 PE=1 SV=1	41708.8	47902.1	40138.5	47346.5	78917.5	30318.9	65117.2
fps1	O14230	7	6	41.1109	39516.4	Farnesyl pyrophosphate synthase OS=Schizosaccharomyces pombe (strain 972 / ATCC 24843) OX=284812 GN=fps1 PE=1 SV=1	5061.52	5051.13	5229.36	3506.1	5577.27	7991.55	3755.04
SPAPJ696.02	Q9URW6	5	2	28.1121	46373.6	SH3 domain-containing protein PJ696.02 OS=Schizosaccharomyces pombe (strain 972 / ATCC 24843) OX=284812 GN=SPAPJ696.02 PE=1 SV=1	2481.67	2181.97	1376.02	1465.29	2910.08	182.832	2007.69
rpc19	Q09177	2	1	9.7542	13721.6	DNA-directed RNA polymerases I and III subunit RPAC2 OS=Schizosaccharomyces pombe (strain 972 / ATCC 24843) OX=284812 GN=rpc19 PE=1 SV=1	339.844	47.7481	375.206	581.285	177.57	1301.37	407.861
SPBC21D10.11c	O74351	9	7	46.1616	55543.5	Probable cysteine desulfurase_ mitochondrial OS=Schizosaccharomyces pombe (strain 972 / ATCC 24843) OX=284812 GN=SPBC21D10.11c PE=3 SV=2	8535.1	7198.33	10000.5	6759.63	7003.08	6189.88	8781.01
psh3	Q9Y876	1	1	14.035	24059.9	Secretory component protein psh3 OS=Schizosaccharomyces pombe (strain 972 / ATCC 24843) OX=284812 GN=psh3 PE=3 SV=1	1422.01	2457	2243.66	2314.74	1359.53	8833.21	2226.14
rpl44	O14069	9	5	68.7426	14755	Large ribosomal subunit protein eL28 OS=Schizosaccharomyces pombe (strain 972 / ATCC 24843) OX=284812 GN=rpl44 PE=1 SV=1	14358	16853.8	18110.2	15285.7	21072.2	10991.2	12103.3
pmm1	Q9UTJ2	6	5	38.9764	29223.2	Phosphomannomutase OS=Schizosaccharomyces pombe (strain 972 / ATCC 24843) OX=284812 GN=pmm1 PE=2 SV=1	3594.71	2423.73	4713.56	2468.51	2261.66	3312.8	2688.47
cal1	P36581	5	4	47.6964	63466.2	Calnexin homolog OS=Schizosaccharomyces pombe (strain 972 / ATCC 24843) OX=284812 GN=cal1 PE=1 SV=1	3778.33	3688.44	3379.23	2598.76	2095.24	22783.6	3044.94
SPBC2D10.11c	P78920	2	1	9.3583	43371	Putative nucleosome assembly protein C2D10.11C OS=Schizosaccharomyces pombe (strain 972 / ATCC 24843) OX=284812 GN=SPBC2D10.11c PE=2 SV=2	342.643	997.958	466.025	767.605	320.189	594.551	533.391
tom70	O14217	19	12	120.764	69516.8	Probable mitochondrial import receptor subunit tom70 OS=Schizosaccharomyces pombe (strain 972 / ATCC 24843) OX=284812 GN=tom70 PE=1 SV=1	24022.4	29521.6	21056.3	18515.7	26788.7	10833.6	23422.7
sum1	P79083	15	12	105.474	36811.3	Eukaryotic translation initiation factor 3 subunit I OS=Schizosaccharomyces pombe (strain 972 / ATCC 24843) OX=284812 GN=sum1 PE=1 SV=1	48539.8	42422.4	51896.1	36609.9	58529.8	27851.4	34637.8
SPBC36.03c	O59700	4	3	22.3403	59170.4	Uncharacterized transporter C36.03c OS=Schizosaccharomyces pombe (strain 972 / ATCC 24843) OX=284812 GN=SPBC36.03c PE=3 SV=1	8690.27	4785.23	8970.72	7145.7	8668.3	4017.23	6194.04
ade3	O14228	37	25	280.149	144867	Phosphoribosylformylglycinamidine synthase OS=Schizosaccharomyces pombe (strain 972 / ATCC 24843) OX=284812 GN=ade3 PE=1 SV=1	32574.3	27523.5	34098	32136.2	25012.1	69608.2	31618.9
SPCC970.06	O74559	5	3	27.1353	34385.7	Surfeit locus protein 4 homolog OS=Schizosaccharomyces pombe (strain 972 / ATCC 24843) OX=284812 GN=SPCC970.06 PE=3 SV=1	2362.41	1815.32	1970.62	1494.14	4604.51	1210.25	2481.01
eif3h	Q9UT48	10	8	90.126	39780.9	Eukaryotic translation initiation factor 3 subunit H OS=Schizosaccharomyces pombe (strain 972 / ATCC 24843) OX=284812 GN=eif3h PE=1 SV=1	21595.4	22193.1	22346.9	17537.9	22596.2	18474.7	17780.3
SPBC15D4.09c	O74314	5	4	31.6522	68968.4	Probable cystathionine gamma-synthase OS=Schizosaccharomyces pombe (strain 972 / ATCC 24843) OX=284812 GN=SPBC15D4.09c PE=3 SV=1	3474.35	1753.5	6906.09	2107.53	1371.66	4900.91	1493.54
dps1	O74407	18	15	139.705	66671	Aspartate--tRNA ligase_ cytoplasmic OS=Schizosaccharomyces pombe (strain 972 / ATCC 24843) OX=284812 GN=dps1 PE=1 SV=1	36139.2	44299.6	34881	35354.8	53311.2	32364.3	40840.3
SPAC17C9.06	Q10478	5	5	25.7708	51762.6	SAM50-like protein SPAC17C9.06 OS=Schizosaccharomyces pombe (strain 972 / ATCC 24843) OX=284812 GN=SPAC17C9.06 PE=3 SV=1	3746.1	8420.86	3884.62	5187.07	6014.57	6088.52	5508.47
moe1	O94236	15	11	114.054	62636.1	Eukaryotic translation initiation factor 3 subunit D OS=Schizosaccharomyces pombe (strain 972 / ATCC 24843) OX=284812 GN=moe1 PE=1 SV=1	17925.9	15721.3	23178.1	19841.2	31273.4	13385.7	26891.4
SPAC824.07	Q9UT36	2	2	13.6036	28483.4	Probable hydroxyacylglutathione hydrolase C824.07 OS=Schizosaccharomyces pombe (strain 972 / ATCC 24843) OX=284812 GN=SPAC824.07 PE=3 SV=1	35.4116	234.784	23.2637	223.47	12.5316	2187.93	405.302
rpl401	Q9P784	26	7	364.731	39910.3	Large ribosomal subunit protein uL4B OS=Schizosaccharomyces pombe (strain 972 / ATCC 24843) OX=284812 GN=rpl401 PE=1 SV=1	27607.8	26028.4	33178	27384.6	21781.2	73647.5	27720.7
ura3	P32747	12	8	94.8585	48295.8	Dihydroorotate dehydrogenase (quinone)_ mitochondrial OS=Schizosaccharomyces pombe (strain 972 / ATCC 24843) OX=284812 GN=ura3 PE=1 SV=1	25542.5	27280.1	25766.5	27130.9	40031.5	22105.6	28137.9
asl1	Q09788	1	1	6.4393	54210.8	Alkali-sensitive linkage protein 1 OS=Schizosaccharomyces pombe (strain 972 / ATCC 24843) OX=284812 GN=asl1 PE=1 SV=1	646.72	5.91781	859.078	0	0	486.194	0
mrpl7	O14337	2	2	10.8476	32384.5	Large ribosomal subunit protein uL5m OS=Schizosaccharomyces pombe (strain 972 / ATCC 24843) OX=284812 GN=mrpl7 PE=3 SV=1	1449.39	1625.89	2007.69	2439.42	2390.85	1480.63	2691.53
SPAC11D3.15	Q10094	27	15	166.923	143725	Uncharacterized protein C11D3.15 OS=Schizosaccharomyces pombe (strain 972 / ATCC 24843) OX=284812 GN=SPAC11D3.15 PE=3 SV=1	22313.7	17384.1	22286.6	13866	30758.3	20861.3	15484.5
trp2	O13831	22	17	145.616	75437	Tryptophan synthase OS=Schizosaccharomyces pombe (strain 972 / ATCC 24843) OX=284812 GN=trp2 PE=2 SV=1	33132.9	33208.3	38252.9	38628.4	39319.6	17242.7	41201
lys3	Q09694	10	7	61.6203	41392.8	Saccharopine dehydrogenase [NAD(+)_ L-lysine-forming] OS=Schizosaccharomyces pombe (strain 972 / ATCC 24843) OX=284812 GN=lys3 PE=1 SV=2	13107.7	9794.89	12731.1	9056.89	7788.19	48832.7	9574.43
pla1	Q10295	10	7	57.2569	64108.8	Poly(A) polymerase pla1 OS=Schizosaccharomyces pombe (strain 972 / ATCC 24843) OX=284812 GN=pla1 PE=1 SV=1	5258.44	23981.6	7083.78	15355.3	64673.8	4334.47	21101
SPAC4G8.07c	Q09833	6	5	30.6809	59613.7	tRNA (uracil(54)-C(5))-methyltransferase OS=Schizosaccharomyces pombe (strain 972 / ATCC 24843) OX=284812 GN=SPAC4G8.07c PE=3 SV=1	1495.14	1578.71	1538.61	1478.65	1255.64	6729.04	1098.54
SPCC1795.05c	O59771	12	11	110.765	21716.1	Uridylate kinase OS=Schizosaccharomyces pombe (strain 972 / ATCC 24843) OX=284812 GN=SPCC1795.05c PE=3 SV=1	95237.8	131439	89343.6	98635.5	177001	78000.1	120466
vht1	O13880	7	7	36.9832	62822.1	Vitamin H transporter 1 OS=Schizosaccharomyces pombe (strain 972 / ATCC 24843) OX=284812 GN=vht1 PE=2 SV=1	10239.3	6752.48	9121.93	8227.98	10238.2	4658.69	8290.8
tps1	P40387	3	1	22.3355	58493.6	Alpha_alpha-trehalose-phosphate synthase [UDP-forming] OS=Schizosaccharomyces pombe (strain 972 / ATCC 24843) OX=284812 GN=tps1 PE=1 SV=2	349.161	95.0279	434.033	161.7	131.975	594.338	395.191
SPAC2G11.14	Q09813	4	1	23.7284	111014	Putative transcription initiation factor TFIID 111 kDa subunit OS=Schizosaccharomyces pombe (strain 972 / ATCC 24843) OX=284812 GN=SPAC2G11.14 PE=1 SV=1	13.328	0	31.5719	22.1352	1080.83	4.59603	4.19791
ade1	P20772	25	18	199.135	85231.7	Bifunctional purine biosynthetic protein ADE1 OS=Schizosaccharomyces pombe (strain 972 / ATCC 24843) OX=284812 GN=ade1 PE=1 SV=1	27763.3	21951.6	31939.5	27586.5	23853.8	41800.5	27405.6
dbp3	Q10202	5	4	26.664	63912.5	ATP-dependent RNA helicase dbp3 OS=Schizosaccharomyces pombe (strain 972 / ATCC 24843) OX=284812 GN=dbp3 PE=3 SV=1	2920.67	1961.82	3372.24	2517.65	1704.14	3196.18	2293.84
SPAC30C2.04	Q9P6K7	11	7	67.9669	50606.5	tRNA-aminoacylation cofactor arc1 OS=Schizosaccharomyces pombe (strain 972 / ATCC 24843) OX=284812 GN=SPAC30C2.04 PE=3 SV=1	8550.77	9466.11	10428.4	9665.18	9316.45	4665.06	12403.7
rps13	P28189	13	10	149.214	16953	Small ribosomal subunit protein uS15 OS=Schizosaccharomyces pombe (strain 972 / ATCC 24843) OX=284812 GN=rps13 PE=1 SV=2	37820.6	28244.4	50101.2	30777.3	19386.4	57203.1	22812.1
atp16	Q9P6R6	1	1	6.4122	18410.2	ATP synthase subunit delta_ mitochondrial OS=Schizosaccharomyces pombe (strain 972 / ATCC 24843) OX=284812 GN=atp16 PE=3 SV=2	2445.06	1.35948	2433.37	1396.36	975.555	1799.12	1123.03
eca39	O14370	16	14	126.811	47855.3	Branched-chain-amino-acid aminotransferase_ mitochondrial OS=Schizosaccharomyces pombe (strain 972 / ATCC 24843) OX=284812 GN=eca39 PE=1 SV=3	25333.8	22176.3	25798.7	21173.4	27453.2	25946.3	21413.2
rps2602	Q9UTG4	3	1	31.9555	13862.3	Small ribosomal subunit protein eS26B OS=Schizosaccharomyces pombe (strain 972 / ATCC 24843) OX=284812 GN=rps2602 PE=3 SV=1	1380.83	448.614	814.832	312.528	432.809	4090.77	524.711
arg5	O60060	12	10	110.298	45661.7	Carbamoyl-phosphate synthase arginine-specific small chain OS=Schizosaccharomyces pombe (strain 972 / ATCC 24843) OX=284812 GN=arg5 PE=3 SV=1	31247.3	35203.3	26798.5	37346.3	34521.8	13949.9	41212.3
ura1	Q09794	55	46	388.768	248309	Protein ura1 OS=Schizosaccharomyces pombe (strain 972 / ATCC 24843) OX=284812 GN=ura1 PE=1 SV=1	115287	123136	109478	113967	166834	91639	131696
tif213	Q09130	9	8	75.3667	48781	Eukaryotic translation initiation factor 2 subunit gamma OS=Schizosaccharomyces pombe (strain 972 / ATCC 24843) OX=284812 GN=tif213 PE=2 SV=1	15023	15353.8	12902.5	13387.4	18576.9	5641.81	15246.1
SPBC29A10.16c	O94391	2	2	11.5492	13910	Probable cytochrome b5 1 OS=Schizosaccharomyces pombe (strain 972 / ATCC 24843) OX=284812 GN=SPBC29A10.16c PE=3 SV=1	2045.94	1308.19	2062.41	1514.79	1470.99	2230.04	2039.22
nog2	O14236	2	1	10.3633	59914	Nucleolar GTP-binding protein 2 OS=Schizosaccharomyces pombe (strain 972 / ATCC 24843) OX=284812 GN=nog2 PE=1 SV=1	1605.21	1248.26	1466.42	1090.24	1772.15	1181.23	1473.22
gly1	O13940	6	5	27.6333	41318.6	Probable low-specificity L-threonine aldolase OS=Schizosaccharomyces pombe (strain 972 / ATCC 24843) OX=284812 GN=gly1 PE=3 SV=1	803.518	789.772	950.428	569.623	430.3	4215.42	710.902
tpx1	O74887	8	6	55.3004	21191.1	Peroxiredoxin tpx1 OS=Schizosaccharomyces pombe (strain 972 / ATCC 24843) OX=284812 GN=tpx1 PE=1 SV=1	11336.7	6013.52	7952.22	5473.64	7562.4	14327.2	6184.78
sou1	Q9Y6Z9	5	4	26.196	27437.2	Sorbose reductase sou1 OS=Schizosaccharomyces pombe (strain 972 / ATCC 24843) OX=284812 GN=sou1 PE=3 SV=1	4414.35	2774.78	5234.14	2738.47	2510.87	4573.74	2692.7
SPAC25G10.08	Q10425	27	19	167.514	84035.5	Eukaryotic translation initiation factor 3 subunit B OS=Schizosaccharomyces pombe (strain 972 / ATCC 24843) OX=284812 GN=SPAC25G10.08 PE=1 SV=1	90670.7	58519.6	101522	47214.5	93841.4	42043.2	54385.4
vps66	Q9US27	1	1	5.6998	33247.4	Putative lysophosphatidic acid:oleoyl-CoA acyltransferase OS=Schizosaccharomyces pombe (strain 972 / ATCC 24843) OX=284812 GN=vps66 PE=3 SV=2	471.253	699.204	312.368	564.235	668.176	61.9983	808.989
atp2	P22068	20	18	195.242	56876.2	ATP synthase subunit beta_ mitochondrial OS=Schizosaccharomyces pombe (strain 972 / ATCC 24843) OX=284812 GN=atp2 PE=1 SV=1	73017.7	82661.8	68276.9	66416.5	112299	64884.6	68369.1
SPBC582.08	Q10334	10	6	71.5327	56627.7	Putative alanine aminotransferase OS=Schizosaccharomyces pombe (strain 972 / ATCC 24843) OX=284812 GN=SPBC582.08 PE=3 SV=1	11461.9	9726.95	13040.9	8360.03	8797.41	11101.7	9491.38
rnc1	O74919	2	1	15.8828	43377.4	RNA-binding protein rnc1 OS=Schizosaccharomyces pombe (strain 972 / ATCC 24843) OX=284812 GN=rnc1 PE=1 SV=1	10.1632	161.489	67.5115	361.96	110.655	0	337.327
eif3f	O43060	10	9	68.1529	33251	Eukaryotic translation initiation factor 3 subunit F OS=Schizosaccharomyces pombe (strain 972 / ATCC 24843) OX=284812 GN=eif3f PE=1 SV=1	23236.8	43787.1	22579.3	35949.3	58099.6	17377.5	51624.4
SPCC162.02c	O74419	19	13	102.573	109848	Uncharacterized protein C162.02c OS=Schizosaccharomyces pombe (strain 972 / ATCC 24843) OX=284812 GN=SPCC162.02c PE=2 SV=1	22382.2	18137.3	24383.7	20155	33411	15394.4	26102.7
gas5	O13692	3	2	15.3463	53692.7	1_3-beta-glucanosyltransferase gas5 OS=Schizosaccharomyces pombe (strain 972 / ATCC 24843) OX=284812 GN=gas5 PE=1 SV=1	16.2181	0	2.72216	0	0	1652.27	0
tcg1	Q9HEQ9	4	4	23.8943	38003	Single-stranded TG1-3 DNA-binding protein OS=Schizosaccharomyces pombe (strain 972 / ATCC 24843) OX=284812 GN=tcg1 PE=1 SV=3	8613.83	16634.1	8946.79	13083.6	12517.3	5015.39	13494.7
SPBC1683.06c	Q9P6J4	3	1	17.2901	33667.1	Uncharacterized protein C1683.06c OS=Schizosaccharomyces pombe (strain 972 / ATCC 24843) OX=284812 GN=SPBC1683.06c PE=3 SV=1	369.66	292.272	334.33	665.213	8.65687	2522.54	259.311
apt1	O42842	6	5	54.4655	20746.1	Adenine phosphoribosyltransferase OS=Schizosaccharomyces pombe (strain 972 / ATCC 24843) OX=284812 GN=apt1 PE=3 SV=1	15842.1	10178.8	23482.9	14199.9	10172.7	34516.5	18431.7
arp2	Q9UUJ1	9	5	52.1645	44231	Actin-related protein 2 OS=Schizosaccharomyces pombe (strain 972 / ATCC 24843) OX=284812 GN=arp2 PE=1 SV=1	7945.78	5139.1	7031.21	5030.01	6411.01	11747.6	4807.31
rpp101	P17476;P17477	2	2	23.6605	11141.4	Large ribosomal subunit protein P1A OS=Schizosaccharomyces pombe (strain 972 / ATCC 24843) OX=284812 GN=rpp101 PE=3 SV=1	23736.5	11282.2	29223.7	22395.9	2914.14	50948.2	16751.7
nop56	O94514	15	12	112.671	55388.4	Nucleolar protein 56 OS=Schizosaccharomyces pombe (strain 972 / ATCC 24843) OX=284812 GN=nop56 PE=3 SV=1	31118.8	82335.3	30128.3	48505.6	152101	28395.4	44825
SPBP8B7.18c	O94266	14	11	118.091	61354.6	Putative hydroxymethylpyrimidine/phosphomethylpyrimidine kinase 2 OS=Schizosaccharomyces pombe (strain 972 / ATCC 24843) OX=284812 GN=SPBP8B7.18c PE=3 SV=1	29636	37469.6	22288.8	39015.6	19395	36071.4	31283.4
anc1	Q09188	10	9	109.065	35020.5	ADP_ATP carrier protein OS=Schizosaccharomyces pombe (strain 972 / ATCC 24843) OX=284812 GN=anc1 PE=1 SV=1	56625	87465.3	49689.2	52762.8	256392	23809.1	89727.3
cbr1	O74557	11	9	83.0164	33723.2	NADH-cytochrome b5 reductase 1 OS=Schizosaccharomyces pombe (strain 972 / ATCC 24843) OX=284812 GN=cbr1 PE=3 SV=1	17398.2	16491	15706.7	12987.1	23175.3	5445.43	16662.3
SPAC1B3.01c	O13867	2	1	12.1955	24466.5	Uracil phosphoribosyltransferase 1 OS=Schizosaccharomyces pombe (strain 972 / ATCC 24843) OX=284812 GN=SPAC1B3.01c PE=3 SV=1	27.6152	3490.5	25.9365	1373.13	6338.73	25.9666	2130.72
SPAC2E11.16c	O14081	12	10	72.9105	106818	Putative alpha_alpha-trehalose-phosphate synthase [UDP-forming] 106 kDa subunit OS=Schizosaccharomyces pombe (strain 972 / ATCC 24843) OX=284812 GN=SPAC2E11.16c PE=1 SV=1	13660.5	8140.37	16325.3	7561.4	11326.5	8874.57	8769.76
SPAC3G6.03c	O14141	3	1	18.3499	26894.6	dTTP/UTP pyrophosphatase OS=Schizosaccharomyces pombe (strain 972 / ATCC 24843) OX=284812 GN=SPAC3G6.03c PE=1 SV=2	695.487	1016.12	419.416	823.478	702.217	669.656	1101.23
act1	P10989	23	20	295.723	41764.8	Actin OS=Schizosaccharomyces pombe (strain 972 / ATCC 24843) OX=284812 GN=act1 PE=1 SV=1	400435	450836	371947	416444	515642	154272	513871
SPBC12C2.04	Q09745	12	7	74.5102	43031.9	Uncharacterized protein C12C2.04 OS=Schizosaccharomyces pombe (strain 972 / ATCC 24843) OX=284812 GN=SPBC12C2.04 PE=4 SV=1	8448.61	18887.9	9635.75	17451.6	25373.6	7025.04	22076.2
frs2	O42870	11	6	73.7266	56266.6	Phenylalanine--tRNA ligase alpha subunit OS=Schizosaccharomyces pombe (strain 972 / ATCC 24843) OX=284812 GN=frs2 PE=3 SV=3	12031.2	13405.6	17263.4	16346.3	30571	9212.36	17502.9
hhf1	P09322	6	6	72.5587	11423.4	Histone H4 OS=Schizosaccharomyces pombe (strain 972 / ATCC 24843) OX=284812 GN=hhf1 PE=1 SV=2	21648.4	25868.7	29047.1	32253.5	38364.2	18449.7	38255.4
thrc	Q42598	10	6	58.1153	57632.3	Threonine synthase OS=Schizosaccharomyces pombe (strain 972 / ATCC 24843) OX=284812 GN=thrc PE=1 SV=1	15829.8	20967.2	16266.8	18595.5	31165.4	10727.3	25378.3
mae2	P40375	7	6	48.6657	62535	NAD-dependent malic enzyme OS=Schizosaccharomyces pombe (strain 972 / ATCC 24843) OX=284812 GN=mae2 PE=1 SV=1	13951.5	18206.2	17100.8	16352.4	13353.1	43421.1	12323
nmt1	P36597	16	12	120.825	38965.7	4-amino-5-hydroxymethyl-2-methylpyrimidine phosphate synthase OS=Schizosaccharomyces pombe (strain 972 / ATCC 24843) OX=284812 GN=nmt1 PE=2 SV=1	22088.1	21233.9	22865.4	19388.6	25250.9	42527.9	13512.6
atp4	O94373	4	3	25.9891	26700.5	ATP synthase subunit 4_ mitochondrial OS=Schizosaccharomyces pombe (strain 972 / ATCC 24843) OX=284812 GN=atp4 PE=3 SV=1	3547.95	1861.28	3543.42	2156.53	1604.17	3836.87	2027.23
mrs1	O74781	22	16	145.334	70689.6	Probable arginine--tRNA ligase_ cytoplasmic OS=Schizosaccharomyces pombe (strain 972 / ATCC 24843) OX=284812 GN=mrs1 PE=2 SV=1	36949.6	32248.5	42569.3	29944.9	31224.6	38301.5	31074.3
plb1	P78854	8	6	89.1495	67118.7	Lysophospholipase 1 OS=Schizosaccharomyces pombe (strain 972 / ATCC 24843) OX=284812 GN=plb1 PE=2 SV=2	175609	52459.9	213482	57090.1	81726.9	139382	46996.3
ilv5	P78827	36	28	406.856	45188.9	Probable ketol-acid reductoisomerase_ mitochondrial OS=Schizosaccharomyces pombe (strain 972 / ATCC 24843) OX=284812 GN=ilv5 PE=1 SV=2	275796	342482	285113	304302	365235	162654	338186
SPAC24B11.05	Q09893	8	6	76.5222	26513.6	Uncharacterized protein C24B11.05 OS=Schizosaccharomyces pombe (strain 972 / ATCC 24843) OX=284812 GN=SPAC24B11.05 PE=3 SV=1	47363.3	24584.9	40280.8	23840.2	31303.8	56517.6	28160.7
myo1	Q9Y7Z8	27	18	175.801	135711	Myosin-1 OS=Schizosaccharomyces pombe (strain 972 / ATCC 24843) OX=284812 GN=myo1 PE=1 SV=1	31487.6	21725.3	45167.6	20243	43336.1	16664.7	20067.4
bio2	O59778	12	11	83.9523	40650.9	Biotin synthase OS=Schizosaccharomyces pombe (strain 972 / ATCC 24843) OX=284812 GN=bio2 PE=1 SV=1	22386.3	24971.3	29625.4	25135.7	36078.4	20606.7	26820.5
tef3	O94489	58	48	640.27	115802	Elongation factor 3 OS=Schizosaccharomyces pombe (strain 972 / ATCC 24843) OX=284812 GN=tef3 PE=1 SV=1	472896	551487	452655	449248	762457	163639	536478
SPBC23E6.06c	O60181	1	1	6.6966	22563.8	3_4-dihydroxy-2-butanone 4-phosphate synthase OS=Schizosaccharomyces pombe (strain 972 / ATCC 24843) OX=284812 GN=SPBC23E6.06c PE=3 SV=1	1036.75	343.576	856.663	942.128	550.62	1325.19	859.102
SPBCPT2R1.02	Q6MX60;Q9HGQ0	1	1	5.0344	13067.6	Uncharacterized protein CPT2R1.02 OS=Schizosaccharomyces pombe (strain 972 / ATCC 24843) OX=284812 GN=SPBCPT2R1.02 PE=4 SV=1	71.0787	471.588	0	677.083	0	37.8082	410.195
SPBC365.16	Q9Y7X4	9	5	58.2085	30406.6	Uncharacterized membrane protein C365.16 OS=Schizosaccharomyces pombe (strain 972 / ATCC 24843) OX=284812 GN=SPBC365.16 PE=4 SV=1	3662.71	2320.27	1826.76	1612.33	4242.63	446.399	2731.77
SPAC694.02	Q9P7T8	11	8	66.6514	195059	Uncharacterized helicase C694.02 OS=Schizosaccharomyces pombe (strain 972 / ATCC 24843) OX=284812 GN=SPAC694.02 PE=3 SV=1	9407.04	5577.32	9355.69	6318.55	5090.32	10214.7	5931.88
SPAC1002.12c	Q9US47	6	5	39.0719	58833.7	Putative succinate-semialdehyde dehydrogenase C1002.12c [NADP(+)] OS=Schizosaccharomyces pombe (strain 972 / ATCC 24843) OX=284812 GN=SPAC1002.12c PE=3 SV=2	1719.28	755.597	1226.11	1082.97	461.17	4978.86	1393.47
hem1	O14092	17	10	120.207	60960	5-aminolevulinate synthase_ mitochondrial OS=Schizosaccharomyces pombe (strain 972 / ATCC 24843) OX=284812 GN=hem1 PE=3 SV=1	67259.7	39300.9	68211.3	33714.4	33423.9	77952.4	31563.3
pho1	P08091	8	7	72.133	50557.2	Acid phosphatase OS=Schizosaccharomyces pombe (strain 972 / ATCC 24843) OX=284812 GN=pho1 PE=2 SV=1	39780	36067.4	38265.5	27121.1	29733.1	106375	22249
cct8	P78921	18	11	127.243	59956	Probable T-complex protein 1 subunit theta OS=Schizosaccharomyces pombe (strain 972 / ATCC 24843) OX=284812 GN=cct8 PE=2 SV=3	17361.8	16036.8	15885.5	14979.9	21801.2	9574.21	15535.1
his4	O94303	19	15	123.468	59399.8	Imidazole glycerol phosphate synthase hisHF OS=Schizosaccharomyces pombe (strain 972 / ATCC 24843) OX=284812 GN=his4 PE=3 SV=3	17391.7	13433.4	16549.5	14238.5	13539.4	25835.9	13012.4
hmt2	O94284	20	14	160.891	51575	Sulfide:quinone oxidoreductase_ mitochondrial OS=Schizosaccharomyces pombe (strain 972 / ATCC 24843) OX=284812 GN=hmt2 PE=3 SV=1	27774.6	18005.4	29013.6	17265.5	10331.3	46555.4	14280
hsp60	Q09864	25	11	149.605	62167.6	Heat shock protein 60_ mitochondrial OS=Schizosaccharomyces pombe (strain 972 / ATCC 24843) OX=284812 GN=hsp60 PE=1 SV=1	17881.9	12582.2	19267.2	16413	13575.8	31970.5	13655.8
arg1	O74548	5	3	32.326	47509.5	Probable acetylornithine aminotransferase_ mitochondrial OS=Schizosaccharomyces pombe (strain 972 / ATCC 24843) OX=284812 GN=arg1 PE=2 SV=1	2406.55	5020.93	3048.34	4502.56	4424.08	3825.91	3491.61
rpl102	O14363	4	2	28.7989	23884.2	Large ribosomal subunit protein uL1A OS=Schizosaccharomyces pombe (strain 972 / ATCC 24843) OX=284812 GN=rpl102 PE=1 SV=1	3023.28	970.876	3248.79	2236.45	3370.97	637.505	2463.69
pmp20	O14313	3	3	24.7717	16675	Peroxisomal membrane associated protein 20 OS=Schizosaccharomyces pombe (strain 972 / ATCC 24843) OX=284812 GN=pmp20 PE=1 SV=2	933.824	3860.27	802.188	3422.89	553.123	14299.6	2075.34
rps29	O74329	5	4	60.0215	6657.63	Small ribosomal subunit protein uS14 OS=Schizosaccharomyces pombe (strain 972 / ATCC 24843) OX=284812 GN=rps29 PE=3 SV=3	11415.9	11200.6	12260.4	8173.23	9875.03	18644.6	8495.13
tif1	P47943	16	12	169.834	44436.2	ATP-dependent RNA helicase eIF4A OS=Schizosaccharomyces pombe (strain 972 / ATCC 24843) OX=284812 GN=tif1 PE=1 SV=2	61351.1	77793.8	68729.8	75858.8	49194.6	82992.7	73139.8
SPAC5D6.04	O14197	1	1	5.7748	49575.9	Uncharacterized transporter C5D6.04 OS=Schizosaccharomyces pombe (strain 972 / ATCC 24843) OX=284812 GN=SPAC5D6.04 PE=3 SV=1	329.779	449.655	123.614	477.026	680.496	120.765	686.534
urg2	Q9US43	29	24	375.207	22083.6	Putative uracil phosphoribosyltransferase urg2 OS=Schizosaccharomyces pombe (strain 972 / ATCC 24843) OX=284812 GN=urg2 PE=3 SV=2	692906	570679	735182	535931	306083	1.17225e+06	472076
SPBC24C6.04	O74766	3	2	14.6808	60218.7	Probable delta-1-pyrroline-5-carboxylate dehydrogenase OS=Schizosaccharomyces pombe (strain 972 / ATCC 24843) OX=284812 GN=SPBC24C6.04 PE=1 SV=1	8293.16	619.122	11319.1	1910.57	1342.58	6525.49	1439.81
cda1	O13842	2	2	10.8794	36206.9	Putative polysaccharide deacetylase OS=Schizosaccharomyces pombe (strain 972 / ATCC 24843) OX=284812 GN=cda1 PE=1 SV=1	147.336	433.867	83.1529	99.67	82.6364	1390.45	81.8614
rpl701	O60143	12	11	121.945	28730.4	Large ribosomal subunit protein uL30C OS=Schizosaccharomyces pombe (strain 972 / ATCC 24843) OX=284812 GN=rpl701 PE=1 SV=1	36024.5	24720.2	38249.3	24983.7	25999.5	62748.9	23621.1
mpg1	O74484	6	6	70.7524	39718.9	Mannose-1-phosphate guanyltransferase OS=Schizosaccharomyces pombe (strain 972 / ATCC 24843) OX=284812 GN=mpg1 PE=2 SV=1	28673.3	54539.1	26514.8	35922.4	56710.5	10394	43386
mrp7	Q9HDV5	2	2	10.7329	17159.7	Large ribosomal subunit protein bL27m OS=Schizosaccharomyces pombe (strain 972 / ATCC 24843) OX=284812 GN=mrp7 PE=3 SV=1	17580	8945.44	16227.1	10050.8	9647.35	18293.4	8541.91
ura7	O42644	9	7	58.7302	66867.5	CTP synthase OS=Schizosaccharomyces pombe (strain 972 / ATCC 24843) OX=284812 GN=ura7 PE=3 SV=1	16380.7	13848.4	20837.2	14945.6	16143.6	15167.3	15837
arg11	P31318	19	10	106.617	97705	Protein arg11_ mitochondrial OS=Schizosaccharomyces pombe (strain 972 / ATCC 24843) OX=284812 GN=arg11 PE=1 SV=2	18767.1	20451.4	20044.7	18753.2	28279.9	15639.6	19517.2
rpl2702	O74538	7	3	76.8665	15305.1	Large ribosomal subunit protein eL27B OS=Schizosaccharomyces pombe (strain 972 / ATCC 24843) OX=284812 GN=rpl2702 PE=3 SV=1	13163.2	12414.7	16954.9	13054.4	8124.96	22514.2	10858.6
SPCC70.03c	O74524	14	13	94.7422	55812.7	Probable proline dehydrogenase_ mitochondrial OS=Schizosaccharomyces pombe (strain 972 / ATCC 24843) OX=284812 GN=SPCC70.03c PE=3 SV=1	37939.4	43004.3	42423.3	43970.8	54808.5	18793.1	52184.6
vas2	O75005	6	4	34.18	111317	Valine--tRNA ligase OS=Schizosaccharomyces pombe (strain 972 / ATCC 24843) OX=284812 GN=vas2 PE=3 SV=1	12130.1	5512.88	10224.3	5064.51	8526.81	11950.5	6066.36
fba1	P36580	17	12	161.919	39570.1	Fructose-bisphosphate aldolase OS=Schizosaccharomyces pombe (strain 972 / ATCC 24843) OX=284812 GN=fba1 PE=1 SV=2	50282.8	48583.1	51644.5	45172.2	17915.3	131508	30203
gnr1	O59762	4	2	19.447	45747.3	Guanine nucleotide-binding protein negative regulator 1 OS=Schizosaccharomyces pombe (strain 972 / ATCC 24843) OX=284812 GN=gnr1 PE=1 SV=1	6523.34	6299.44	6115.28	4785.18	4806.1	11626.1	4715.12
lys4	Q9Y823	26	21	282.361	46292.7	Homocitrate synthase_ mitochondrial OS=Schizosaccharomyces pombe (strain 972 / ATCC 24843) OX=284812 GN=lys4 PE=1 SV=1	132246	141515	141740	146091	172580	75615.5	169667
hxk1	Q09756	21	16	226.808	53598	Hexokinase-1 OS=Schizosaccharomyces pombe (strain 972 / ATCC 24843) OX=284812 GN=hxk1 PE=1 SV=1	60757.5	45042.3	63252.2	45251.7	25694.4	99100.8	41634.9
fma1	O59730	6	4	35.1991	42139.1	Methionine aminopeptidase 1 OS=Schizosaccharomyces pombe (strain 972 / ATCC 24843) OX=284812 GN=fma1 PE=1 SV=1	1439.17	1163.36	1932.09	1628.95	507.479	2634.94	1721.45
SPBC1711.16	Q9P775	2	1	11.8666	57336.8	Uncharacterized WD repeat-containing protein C17D11.16 OS=Schizosaccharomyces pombe (strain 972 / ATCC 24843) OX=284812 GN=SPBC1711.16 PE=1 SV=1	582.45	1067.56	671.781	811.732	600.668	972.625	628.488
clc1	Q9USP6	4	3	20.5868	25863.3	Clathrin light chain OS=Schizosaccharomyces pombe (strain 972 / ATCC 24843) OX=284812 GN=clc1 PE=1 SV=1	3643.64	5818.22	3181.85	5568.48	7072.25	1135.8	6448.82
SPBC902.04	Q9USP9	6	4	30.8091	66899.1	Uncharacterized RNA-binding protein C902.04 OS=Schizosaccharomyces pombe (strain 972 / ATCC 24843) OX=284812 GN=SPBC902.04 PE=1 SV=1	2215.76	1832.19	2781.63	1963.88	913.072	5399.06	1358.98
SPBC660.16	P78812	10	6	85.8223	53679.7	6-phosphogluconate dehydrogenase_ decarboxylating OS=Schizosaccharomyces pombe (strain 972 / ATCC 24843) OX=284812 GN=SPBC660.16 PE=1 SV=2	3209.43	1779.28	3037.73	1801.83	1182.61	10401.9	1829.94
leu2	O14289	26	21	230.469	82783.2	3-isopropylmalate dehydratase OS=Schizosaccharomyces pombe (strain 972 / ATCC 24843) OX=284812 GN=leu2 PE=1 SV=1	75311.2	90865.7	65889.3	91400.2	67985.7	64800.6	101763
rpl35a	Q9USG6	12	9	116.084	12108.2	Large ribosomal subunit protein eL33B OS=Schizosaccharomyces pombe (strain 972 / ATCC 24843) OX=284812 GN=rpl35a PE=1 SV=1	50161.6	32116.1	67425.7	38113.7	32594.3	112492	35172.4
tif212	P56329	9	7	50.2363	35960.6	Probable eukaryotic translation initiation factor 2 subunit beta OS=Schizosaccharomyces pombe (strain 972 / ATCC 24843) OX=284812 GN=tif212 PE=1 SV=2	9600.94	7849.06	10096	7813.33	10879.1	4582.77	10900.6
SPCC553.06	O74943	2	2	12.6683	29329	Uncharacterized protein C553.06 OS=Schizosaccharomyces pombe (strain 972 / ATCC 24843) OX=284812 GN=SPCC553.06 PE=3 SV=1	1162.07	439.55	775.615	902.152	191.199	2198.1	640.966
mug35	O94435	2	1	10.4934	27521.1	Meiotically up-regulated gene 35 protein OS=Schizosaccharomyces pombe (strain 972 / ATCC 24843) OX=284812 GN=mug35 PE=1 SV=2	666.217	390.703	547.9	582.02	371.565	762.835	658.037
aes1	Q8NIL3	11	9	94.5858	32228.7	Antisense-enhancing sequence 1 OS=Schizosaccharomyces pombe (strain 972 / ATCC 24843) OX=284812 GN=aes1 PE=3 SV=1	41040.8	31872.2	43825.6	30901.6	29102.8	91503.3	24501.4
thi2	P40998	33	26	452.111	35274.6	Thiamine thiazole synthase OS=Schizosaccharomyces pombe (strain 972 / ATCC 24843) OX=284812 GN=thi2 PE=2 SV=2	621571	600541	706518	617479	726672	494372	655057
rps402	Q9USW5	24	3	248.206	29658.8	Small ribosomal subunit protein eS4B OS=Schizosaccharomyces pombe (strain 972 / ATCC 24843) OX=284812 GN=rps402 PE=1 SV=1	5956.64	2848.41	5995.66	2891.5	2585.77	15523.6	2759.08
gpm1	P36623	17	15	162.31	23765.2	Phosphoglycerate mutase OS=Schizosaccharomyces pombe (strain 972 / ATCC 24843) OX=284812 GN=gpm1 PE=1 SV=1	45469	40133.5	42095.4	26512.2	28221.7	107649	24836.9
zwf1	O00091	24	21	212.822	57204.5	Glucose-6-phosphate 1-dehydrogenase OS=Schizosaccharomyces pombe (strain 972 / ATCC 24843) OX=284812 GN=zwf1 PE=3 SV=2	95380.3	78982.5	104616	89014	74479.2	101009	93745.8
nog1	O94659	9	7	57.3168	72799.5	Probable nucleolar GTP-binding protein 1 OS=Schizosaccharomyces pombe (strain 972 / ATCC 24843) OX=284812 GN=nog1 PE=1 SV=2	24182.5	21229.1	30494	20082	23979.3	33008.4	19231.9
hob1	O74352	1	1	6.0311	51391.6	Protein hob1 OS=Schizosaccharomyces pombe (strain 972 / ATCC 24843) OX=284812 GN=hob1 PE=1 SV=1	177.417	326.016	250.831	72.8182	31.9547	2875.22	160.433
rpl902	O74905	10	4	100.136	21381.9	Large ribosomal subunit protein uL6B OS=Schizosaccharomyces pombe (strain 972 / ATCC 24843) OX=284812 GN=rpl902 PE=3 SV=1	16043.5	7959.89	24137	8891.1	7258.07	24334.8	8525.57
pab1	P31209	31	25	249.831	71512.9	Polyadenylate-binding protein_ cytoplasmic and nuclear OS=Schizosaccharomyces pombe (strain 972 / ATCC 24843) OX=284812 GN=pab1 PE=1 SV=2	51426.7	49740.4	51956.9	47488.4	68074.4	31780	50310.5
rpl4301	Q9HGL8	7	1	65.5609	10422.3	Large ribosomal subunit protein eL43A OS=Schizosaccharomyces pombe (strain 972 / ATCC 24843) OX=284812 GN=rpl4301 PE=1 SV=1	587.744	1374.65	495.232	1628.45	3263.18	225.569	1779.23
SPAC26A3.11	Q10166	6	5	37.9779	35679.9	Hydrolase C26A3.11 OS=Schizosaccharomyces pombe (strain 972 / ATCC 24843) OX=284812 GN=SPAC26A3.11 PE=3 SV=1	13651.5	9512.94	12361	8781.2	8092.41	24782	8338.81
rpb1	P36594	7	4	44.4125	194163	DNA-directed RNA polymerase II subunit rpb1 OS=Schizosaccharomyces pombe (strain 972 / ATCC 24843) OX=284812 GN=rpb1 PE=1 SV=1	6471.53	3951.43	9895.06	7082.69	3152.26	22558.4	5815.67
SPAC22G7.01c	Q09795	7	6	38.7287	66680.9	Uncharacterized peptidase C22G7.01c OS=Schizosaccharomyces pombe (strain 972 / ATCC 24843) OX=284812 GN=SPAC22G7.01c PE=3 SV=4	4561.12	1592.28	5345.08	2484.19	3745.02	8274.96	1473.67
tef5	O74173	7	5	54.6328	23484.3	Elongation factor 1-beta OS=Schizosaccharomyces pombe (strain 972 / ATCC 24843) OX=284812 GN=tef5 PE=2 SV=1	9047.14	7195.23	8569.62	6576.36	3932.85	16883.9	5363.6
lys12	O14104	22	20	208.365	39256.3	Homoisocitrate dehydrogenase OS=Schizosaccharomyces pombe (strain 972 / ATCC 24843) OX=284812 GN=lys12 PE=1 SV=1	76749.8	61430.4	99817.7	66743	39993.9	142861	57216.8
kgd1	O74378	15	12	81.1415	114164	2-oxoglutarate dehydrogenase_ mitochondrial OS=Schizosaccharomyces pombe (strain 972 / ATCC 24843) OX=284812 GN=kgd1 PE=3 SV=1	22258.3	35226.8	21190	26676.7	43262.7	20499.3	22969.2
SPCC364.07	P87228	17	13	149.653	50882.9	Putative D-3-phosphoglycerate dehydrogenase OS=Schizosaccharomyces pombe (strain 972 / ATCC 24843) OX=284812 GN=SPCC364.07 PE=1 SV=1	43778.1	38311.7	42381	29045.4	30627.2	79513	27756.5
gdh2	Q9USN5	28	19	211.78	125713	Probable NAD-specific glutamate dehydrogenase OS=Schizosaccharomyces pombe (strain 972 / ATCC 24843) OX=284812 GN=gdh2 PE=3 SV=1	34293.5	24109.5	42090.1	25556.1	19758.8	75755.8	25331.3
qrs1	Q9Y7Y8	12	10	74.574	92072.9	Probable glutamine--tRNA ligase OS=Schizosaccharomyces pombe (strain 972 / ATCC 24843) OX=284812 GN=qrs1 PE=3 SV=1	11411.2	7527.15	12313.8	8028.82	7421.59	14346.2	7002.54
SPAC6B12.04c	O14209	8	6	46.6997	47569.6	Uncharacterized aminotransferase C6B12.04c OS=Schizosaccharomyces pombe (strain 972 / ATCC 24843) OX=284812 GN=SPAC6B12.04c PE=3 SV=1	25437.4	32281.3	29658.4	27442.4	56085.8	13064	24969.2
erg6	O14321	6	6	34.1224	42867.4	Sterol 24-C-methyltransferase erg6 OS=Schizosaccharomyces pombe (strain 972 / ATCC 24843) OX=284812 GN=erg6 PE=2 SV=1	12629.5	18252.9	7677.43	8701.66	14444.2	9703.52	11661.5
idp1	O14254	22	16	206.034	49479.1	Probable isocitrate dehydrogenase [NADP]_ mitochondrial OS=Schizosaccharomyces pombe (strain 972 / ATCC 24843) OX=284812 GN=idp1 PE=3 SV=2	44211.3	28767.6	41697.2	26302.1	10340.2	110244	23861.5
rix1	P87243	4	4	19.0238	91996.7	Pre-rRNA-processing protein rix1 OS=Schizosaccharomyces pombe (strain 972 / ATCC 24843) OX=284812 GN=rix1 PE=1 SV=1	3993.11	1115.47	4505.4	1868.1	1937.52	7903.51	1427.6
SPAC26H5.07c	O13989	3	1	23.1167	56858.9	Uncharacterized protein C26H5.07c OS=Schizosaccharomyces pombe (strain 972 / ATCC 24843) OX=284812 GN=SPAC26H5.07c PE=3 SV=2	57.7812	275.388	0	450.31	1387.58	0	672.886
tif35	P78795	9	6	72.8273	31494.4	Eukaryotic translation initiation factor 3 subunit G OS=Schizosaccharomyces pombe (strain 972 / ATCC 24843) OX=284812 GN=tif35 PE=1 SV=2	30517.5	38221.4	26614.7	30856.6	53771.7	11894.7	37975
qcr9	O74433	4	2	35.507	7799.68	Cytochrome b-c1 complex subunit 9 OS=Schizosaccharomyces pombe (strain 972 / ATCC 24843) OX=284812 GN=qcr9 PE=3 SV=2	5195.2	8470.74	5703.35	7742.64	10216.7	3932.86	8603.28
ssc1	P22774	18	14	145.353	72976.7	Iron-sulfur cluster biogenesis chaperone_ mitochondrial OS=Schizosaccharomyces pombe (strain 972 / ATCC 24843) OX=284812 GN=ssc1 PE=1 SV=2	38255	35476.5	31957	24265.2	22913.3	69413.9	24834.8
argx	P50514	7	6	34.7996	51571.9	Probable argininosuccinate lyase OS=Schizosaccharomyces pombe (strain 972 / ATCC 24843) OX=284812 GN=argx PE=3 SV=1	1884.69	913.821	1726.29	898.722	399.766	3855.29	961.775
vma13	O14265	4	3	26.9925	51437	V-type proton ATPase subunit H OS=Schizosaccharomyces pombe (strain 972 / ATCC 24843) OX=284812 GN=vma13 PE=3 SV=2	7504.64	7921.44	11016.1	6115.27	8175.18	7809.8	7250.11
ded1	O13370	20	14	154.586	69758.9	ATP-dependent RNA helicase ded1 OS=Schizosaccharomyces pombe (strain 972 / ATCC 24843) OX=284812 GN=ded1 PE=1 SV=1	24396.1	36979.6	25231.1	35491.7	57776.4	10336.5	59905.1
SPAC3G9.11c	O42873	4	3	17.9233	62653.3	Putative pyruvate decarboxylase C3G9.11c OS=Schizosaccharomyces pombe (strain 972 / ATCC 24843) OX=284812 GN=SPAC3G9.11c PE=3 SV=1	1283.26	602.302	1522.19	725.836	202.485	4299.77	661.203
eno101	P40370	12	9	89.7119	47436.1	Enolase 1-1 OS=Schizosaccharomyces pombe (strain 972 / ATCC 24843) OX=284812 GN=eno101 PE=1 SV=2	34468.5	24448.5	31967.2	16797.9	41993.5	38758	13120.5
but2	P87167	6	4	49.4204	43626	Uba3-binding protein but2 OS=Schizosaccharomyces pombe (strain 972 / ATCC 24843) OX=284812 GN=but2 PE=1 SV=1	12647.8	16957.7	18183	16816.5	7902.28	28420.7	15317.4
kap123	O60100	8	7	52.1959	117834	Probable importin subunit beta-4 OS=Schizosaccharomyces pombe (strain 972 / ATCC 24843) OX=284812 GN=kap123 PE=3 SV=1	36242.5	99316.9	40712.3	45340.6	92104.7	35058.9	48688.2
ssa2	O59855	41	15	448.829	70233.2	Probable heat shock protein ssa2 OS=Schizosaccharomyces pombe (strain 972 / ATCC 24843) OX=284812 GN=ssa2 PE=1 SV=3	53006	43457.7	51020.3	31484.4	44121.9	53237.2	33076.8
rps1701	O42984	8	3	103.519	15514	Small ribosomal subunit protein eS17A OS=Schizosaccharomyces pombe (strain 972 / ATCC 24843) OX=284812 GN=rps1701 PE=3 SV=1	58926.6	82187	64852.7	59270.6	70472.8	78280.6	54318.2
pss1	O59838	7	6	40.8047	80375.3	Heat shock protein homolog pss1 OS=Schizosaccharomyces pombe (strain 972 / ATCC 24843) OX=284812 GN=pss1 PE=1 SV=2	7094.3	3711.02	4329.76	3276.23	2831.9	10717.4	2312.15
SPBC13G1.02	O60064	15	13	122.956	46096.2	Probable mannose-1-phosphate guanyltransferase OS=Schizosaccharomyces pombe (strain 972 / ATCC 24843) OX=284812 GN=SPBC13G1.02 PE=3 SV=1	51198	66871.2	48757.2	62471.4	100323	26161	81218.6
mis20	O94682	2	2	11.085	28725.3	CENP-A recruiting complex protein mis20 OS=Schizosaccharomyces pombe (strain 972 / ATCC 24843) OX=284812 GN=mis20 PE=1 SV=1	6718.52	2325.19	6521.62	4103.24	2444.26	8028.51	3985.1
rcf2	Q9P3B2	6	4	43.122	27052.1	Respiratory supercomplex factor 2 homolog C1565.01 OS=Schizosaccharomyces pombe (strain 972 / ATCC 24843) OX=284812 GN=rcf2 PE=1 SV=1	10463.2	13450.9	9517.17	8929.88	22640.1	2824.73	14416.6
met17	O13326	18	16	181.329	46408.6	Homocysteine synthase OS=Schizosaccharomyces pombe (strain 972 / ATCC 24843) OX=284812 GN=met17 PE=1 SV=1	49361	39803.8	46304.9	27870.6	17816.9	155887	28642.1
tef3	P40921	17	14	171.401	45786.4	Elongation factor 1-gamma OS=Schizosaccharomyces pombe (strain 972 / ATCC 24843) OX=284812 GN=tef3 PE=1 SV=1	103933	132244	93824	152303	173078	61971.4	173706
twf1	O94399	3	1	14.5989	36780.9	Twinfilin OS=Schizosaccharomyces pombe (strain 972 / ATCC 24843) OX=284812 GN=twf1 PE=1 SV=1	969.443	969.464	1246.31	1112.57	672.196	1501.93	1120.77
tdh1	P78958	71	36	889.789	35869.8	Glyceraldehyde-3-phosphate dehydrogenase 1 OS=Schizosaccharomyces pombe (strain 972 / ATCC 24843) OX=284812 GN=tdh1 PE=1 SV=1	780424	924005	688038	917767	1.40201e+06	401123	1.10697e+06
snz1	O14027	4	3	18.1501	31403.4	Probable pyridoxal 5'-phosphate synthase subunit PDX1 OS=Schizosaccharomyces pombe (strain 972 / ATCC 24843) OX=284812 GN=snz1 PE=1 SV=1	2370.44	1339.1	5243.45	2117.59	1528.66	3733.99	2208.65
lcf2	Q9P7D7	7	6	36.4081	75791	Long-chain-fatty-acid--CoA ligase 2 OS=Schizosaccharomyces pombe (strain 972 / ATCC 24843) OX=284812 GN=lcf2 PE=3 SV=1	7238.76	4553.46	6564.02	3946.13	4151.4	8002.07	4373.84
abc2	Q10185	13	9	67.1457	166938	ATP-binding cassette transporter abc2 OS=Schizosaccharomyces pombe (strain 972 / ATCC 24843) OX=284812 GN=abc2 PE=1 SV=1	94822.1	97576.6	113589	89176.8	87848.3	129732	87103.7
asn1	P78753	10	10	66.9227	63241	Probable asparagine synthetase [glutamine-hydrolyzing] OS=Schizosaccharomyces pombe (strain 972 / ATCC 24843) OX=284812 GN=asn1 PE=1 SV=3	21780.2	30539.2	16926.5	21125	35477.3	16402.3	17119.1
rps2601	Q9UT56	4	1	49.8421	13876.3	Small ribosomal subunit protein eS26A OS=Schizosaccharomyces pombe (strain 972 / ATCC 24843) OX=284812 GN=rps2601 PE=3 SV=1	1469.84	1040.03	1179.91	995.127	636.939	2579.69	1047.05
rpl1901	P05734	11	3	106.801	22723.6	Large ribosomal subunit protein eL19A OS=Schizosaccharomyces pombe (strain 972 / ATCC 24843) OX=284812 GN=rpl1901 PE=1 SV=3	22668.1	10254.6	26716.7	12697.5	14782.8	19502	15052.4
phb1	Q9P7H3	7	6	40.2367	31053.7	Prohibitin-1 OS=Schizosaccharomyces pombe (strain 972 / ATCC 24843) OX=284812 GN=phb1 PE=3 SV=1	10843.2	8698.82	13024.1	7458.96	14102.2	5925.02	10455.9
rps2201	P0CT58;P0CT59	15	13	140.023	14760.3	Small ribosomal subunit protein uS8A OS=Schizosaccharomyces pombe (strain 972 / ATCC 24843) OX=284812 GN=rps2201 PE=2 SV=1	123495	109974	148271	110171	94498.8	208458	98212.4
yakc	Q09923	3	3	17.9085	37710.4	Aldo-keto reductase yakc [NADP(+)] OS=Schizosaccharomyces pombe (strain 972 / ATCC 24843) OX=284812 GN=yakc PE=1 SV=1	731.622	360.428	763.039	405.986	56.2928	5131.97	392.758
trr1	Q92375	4	2	21.6705	34618.2	Thioredoxin reductase OS=Schizosaccharomyces pombe (strain 972 / ATCC 24843) OX=284812 GN=trr1 PE=1 SV=1	1990.46	2888.96	1669.7	1421.64	756.897	8102.89	986.164
sal3	O74476	3	3	15.0137	121870	Importin subunit beta-3 OS=Schizosaccharomyces pombe (strain 972 / ATCC 24843) OX=284812 GN=sal3 PE=3 SV=1	9771.04	71556	19493.7	34547.6	59140.3	8435.44	31069.4
SPAC56E4.03	O14192	15	8	111.448	53166.8	Aromatic amino acid aminotransferase C56E4.03 OS=Schizosaccharomyces pombe (strain 972 / ATCC 24843) OX=284812 GN=SPAC56E4.03 PE=3 SV=1	30946.6	25266.4	29943.7	22698.9	15451.5	66250.7	20829
pmi40	O43014	6	4	54.3078	45590.3	Mannose-6-phosphate isomerase OS=Schizosaccharomyces pombe (strain 972 / ATCC 24843) OX=284812 GN=pmi40 PE=3 SV=1	11749.9	18684.5	13040	12194.4	5981.23	29475.9	13310.9
SPBP8B7.05c	O94255	2	2	10.9318	37009.6	Carbonic anhydrase OS=Schizosaccharomyces pombe (strain 972 / ATCC 24843) OX=284812 GN=SPBP8B7.05c PE=1 SV=2	1603.78	297.763	925.113	571.54	178.123	4031.31	594.278
fib1	P35551	11	7	112.25	32040.5	rRNA 2'-O-methyltransferase fibrillarin OS=Schizosaccharomyces pombe (strain 972 / ATCC 24843) OX=284812 GN=fib1 PE=1 SV=1	21152.6	19083.9	20723.6	17444.8	29006.7	13171.2	20323.3
SPBC713.03	Q9C1X2	3	3	16.1374	58473.3	Putative D-lactate dehydrogenase C713.03_ mitochondrial OS=Schizosaccharomyces pombe (strain 972 / ATCC 24843) OX=284812 GN=SPBC713.03 PE=3 SV=1	2613.35	4260.81	2478.05	3560.84	3542.46	1515.74	5439.38
rpl8	O13672	17	15	196.792	28606.7	Large ribosomal subunit protein eL8 OS=Schizosaccharomyces pombe (strain 972 / ATCC 24843) OX=284812 GN=rpl8 PE=1 SV=3	305134	364793	298665	248696	262509	410292	260741
SPAC521.03	Q9P7B4	23	17	227.182	28148.6	NADP-dependent 3-hydroxy acid dehydrogenase OS=Schizosaccharomyces pombe (strain 972 / ATCC 24843) OX=284812 GN=SPAC521.03 PE=1 SV=1	156680	166321	144309	183162	239772	77247.2	240211
SPCC4G3.03	P87229	1	1	5.6661	38993.8	Uncharacterized protein C4G3.03 OS=Schizosaccharomyces pombe (strain 972 / ATCC 24843) OX=284812 GN=SPCC4G3.03 PE=4 SV=1	141.65	54.6551	232.184	50.8762	1619.06	11.154	61.7372
isn1	O14349	5	4	36.1321	45805.6	IMP-specific 5'-nucleotidase 1 OS=Schizosaccharomyces pombe (strain 972 / ATCC 24843) OX=284812 GN=isn1 PE=3 SV=1	10967.3	11537.8	11107.8	9920	9180.43	16276.1	8381.53
mic10	Q9HFF0	1	1	7.5716	9308.6	MICOS complex subunit mic10 OS=Schizosaccharomyces pombe (strain 972 / ATCC 24843) OX=284812 GN=mic10 PE=3 SV=1	1013.6	1965.73	339.773	2271.99	3503.11	148.382	3005.74
aco2	Q9P7D4	6	5	33.3213	99901.6	Aconitase-ribosomal protein bL21m fusion protein OS=Schizosaccharomyces pombe (strain 972 / ATCC 24843) OX=284812 GN=aco2 PE=3 SV=3	8864.06	9404.26	11831.4	10171.6	14199.7	6147.31	11237.1
rpl1101	P0CT77;P0CT78	12	11	141.036	19891.2	Large ribosomal subunit protein uL5A OS=Schizosaccharomyces pombe (strain 972 / ATCC 24843) OX=284812 GN=rpl1101 PE=1 SV=1	105637	82997.6	112322	89107.5	60106.3	204670	75982.3
rpl402	P35679	33	13	395.861	39767.1	Large ribosomal subunit protein uL4A OS=Schizosaccharomyces pombe (strain 972 / ATCC 24843) OX=284812 GN=rpl402 PE=1 SV=2	70004.3	60464.6	83759.7	67523.3	36856.2	164805	54579
rho3	O13928	7	5	37.2497	22501.6	GTP-binding protein rho3 OS=Schizosaccharomyces pombe (strain 972 / ATCC 24843) OX=284812 GN=rho3 PE=1 SV=2	8751.59	7623.05	11239.8	7621.69	11793.1	7637.29	7398.86
tuf1	Q9Y700	11	5	71.9528	48282.6	Elongation factor Tu_ mitochondrial OS=Schizosaccharomyces pombe (strain 972 / ATCC 24843) OX=284812 GN=tuf1 PE=3 SV=1	6435.1	4078.52	5572.48	4384.14	6944.3	3412.67	5294.86
crn1	O13923	3	1	23.3098	67015.5	Coronin-like protein crn1 OS=Schizosaccharomyces pombe (strain 972 / ATCC 24843) OX=284812 GN=crn1 PE=1 SV=1	494.037	669.262	631.846	745.763	110.686	3448.18	616.127
scs7	O13846	2	2	11.4363	40229.5	Ceramide very long chain fatty acid hydroxylase scs7 OS=Schizosaccharomyces pombe (strain 972 / ATCC 24843) OX=284812 GN=scs7 PE=3 SV=1	2723.97	649.948	3226.05	1224.71	551.056	5678.47	1316.15
erg1	Q9C1W3	6	3	34.1403	50338.7	Squalene epoxidase erg1 OS=Schizosaccharomyces pombe (strain 972 / ATCC 24843) OX=284812 GN=erg1 PE=2 SV=1	3168.31	1617.15	3238.79	2004.07	968.635	11276.2	1313.69
ret3	O74891	1	1	9.6758	21686.2	Probable coatomer subunit zeta OS=Schizosaccharomyces pombe (strain 972 / ATCC 24843) OX=284812 GN=ret3 PE=3 SV=1	2.23246	9.77703	2.56628	16.7801	0	795.665	0
nip1	O14164	13	9	98.9875	104368	Eukaryotic translation initiation factor 3 subunit C OS=Schizosaccharomyces pombe (strain 972 / ATCC 24843) OX=284812 GN=nip1 PE=1 SV=2	19308.6	22009	21787.9	18816.9	36721.7	8933.54	26342.8
SPBC4B4.01c	O74962	3	2	15.4976	44861.2	Pantothenate kinase OS=Schizosaccharomyces pombe (strain 972 / ATCC 24843) OX=284812 GN=SPBC4B4.01c PE=1 SV=1	931.133	2498.28	668.659	1910.51	2567.21	494.384	1819.51
rpa1	P15398	19	13	101.554	189246	DNA-directed RNA polymerase I subunit rpa1 OS=Schizosaccharomyces pombe (strain 972 / ATCC 24843) OX=284812 GN=rpa1 PE=1 SV=2	109333	172983	90192	149691	247654	51998.4	159059
mvd1	O13963	2	2	8.7741	42755.4	Diphosphomevalonate decarboxylase OS=Schizosaccharomyces pombe (strain 972 / ATCC 24843) OX=284812 GN=mvd1 PE=3 SV=1	3010.1	7317.66	2679.21	5110.29	5224.86	2706	5072.14
SPAC29B12.11c	O14032	2	0	11.4469	19704.4	UPF0664 stress-induced protein C29B12.11c OS=Schizosaccharomyces pombe (strain 972 / ATCC 24843) OX=284812 GN=SPAC29B12.11c PE=2 SV=1
tvp15	O14223	1	0	7.5387	14518	Golgi apparatus membrane protein tvp15 OS=Schizosaccharomyces pombe (strain 972 / ATCC 24843) OX=284812 GN=tvp15 PE=3 SV=2
SPAC6G10.10c	O14256	1	0	5.4443	22398.5	Uncharacterized protein C6G10.10c OS=Schizosaccharomyces pombe (strain 972 / ATCC 24843) OX=284812 GN=SPAC6G10.10c PE=4 SV=1
sce3	O14369	1	0	5.6097	42513.7	Probable RNA-binding protein sce3 OS=Schizosaccharomyces pombe (strain 972 / ATCC 24843) OX=284812 GN=sce3 PE=1 SV=1
cym1	O42908	2	0	17.6945	98970.7	Presequence protease_ mitochondrial OS=Schizosaccharomyces pombe (strain 972 / ATCC 24843) OX=284812 GN=cym1 PE=3 SV=1
SPBC19G7.17	O42965	2	0	11.7095	52438.3	Uncharacterized protein C19G7.17 OS=Schizosaccharomyces pombe (strain 972 / ATCC 24843) OX=284812 GN=SPBC19G7.17 PE=4 SV=2
lsm5	O42978	1	0	5.2149	8853.39	U6 snRNA-associated Sm-like protein LSm5 OS=Schizosaccharomyces pombe (strain 972 / ATCC 24843) OX=284812 GN=lsm5 PE=1 SV=2
ppt1	O43049	2	0	13.1807	53290.7	Serine/threonine-protein phosphatase T OS=Schizosaccharomyces pombe (strain 972 / ATCC 24843) OX=284812 GN=ppt1 PE=3 SV=2
ump1	O74416	1	0	5.3672	14660.8	Probable proteasome maturation factor ump1 OS=Schizosaccharomyces pombe (strain 972 / ATCC 24843) OX=284812 GN=ump1 PE=3 SV=1
rpl101	O74836	3	0	21.5846	23917.3	Large ribosomal subunit protein uL1B OS=Schizosaccharomyces pombe (strain 972 / ATCC 24843) OX=284812 GN=rpl101 PE=1 SV=1
SPCC737.06c	O94246	1	0	6.0041	32660.4	Putative glutamate--cysteine ligase regulatory subunit OS=Schizosaccharomyces pombe (strain 972 / ATCC 24843) OX=284812 GN=SPCC737.06c PE=3 SV=1
ura5	O94331	2	0	10.3824	23716.3	Orotate phosphoribosyltransferase OS=Schizosaccharomyces pombe (strain 972 / ATCC 24843) OX=284812 GN=ura5 PE=3 SV=1
SPBC1604.04	O94370	1	0	9.6528	31025.5	Uncharacterized mitochondrial carrier C1604.04 OS=Schizosaccharomyces pombe (strain 972 / ATCC 24843) OX=284812 GN=SPBC1604.04 PE=3 SV=2
int6	O94513	1	0	6.1339	57114.3	Eukaryotic translation initiation factor 3 subunit E OS=Schizosaccharomyces pombe (strain 972 / ATCC 24843) OX=284812 GN=int6 PE=1 SV=1
sdh2	P21911	2	0	9.9785	31425.7	Succinate dehydrogenase [ubiquinone] iron-sulfur subunit_ mitochondrial OS=Schizosaccharomyces pombe (strain 972 / ATCC 24843) OX=284812 GN=sdh2 PE=3 SV=3
obr1	P30821	3	0	18.3924	21898.8	P25 protein OS=Schizosaccharomyces pombe (strain 972 / ATCC 24843) OX=284812 GN=obr1 PE=1 SV=1
spn4	P48009	2	0	10.188	44773.3	Septin homolog spn4 OS=Schizosaccharomyces pombe (strain 972 / ATCC 24843) OX=284812 GN=spn4 PE=1 SV=1
rtn1	P53694	2	0	11.2566	33659.4	Reticulon-like protein 1 OS=Schizosaccharomyces pombe (strain 972 / ATCC 24843) OX=284812 GN=rtn1 PE=1 SV=1
mgr2	P79082	2	0	20.8276	12917	Protein mgr2 OS=Schizosaccharomyces pombe (strain 972 / ATCC 24843) OX=284812 GN=mgr2 PE=2 SV=1
rps401	P87158	23	0	254.547	29688.9	Small ribosomal subunit protein eS4A OS=Schizosaccharomyces pombe (strain 972 / ATCC 24843) OX=284812 GN=rps401 PE=2 SV=2
qcr10	Q9P7E0	2	0	11.8294	9124.81	Cytochrome b-c1 complex subunit 10 OS=Schizosaccharomyces pombe (strain 972 / ATCC 24843) OX=284812 GN=qcr10 PE=3 SV=1
rps1702	Q9P7J6	7	0	88.3314	15534	Small ribosomal subunit protein eS17B OS=Schizosaccharomyces pombe (strain 972 / ATCC 24843) OX=284812 GN=rps1702 PE=1 SV=1
rpl1502	Q9US22	8	0	100.861	23822.5	Large ribosomal subunit protein eL15B OS=Schizosaccharomyces pombe (strain 972 / ATCC 24843) OX=284812 GN=rpl1502 PE=1 SV=1
arc3	Q9Y7J4	1	0	4.6549	19843.8	Actin-related protein 2/3 complex subunit 3 OS=Schizosaccharomyces pombe (strain 972 / ATCC 24843) OX=284812 GN=arc3 PE=1 SV=1
rpb5	Q09191	1	0	4.1029	23915.5	DNA-directed RNA polymerases I_ II_ and III subunit RPABC1 OS=Schizosaccharomyces pombe (strain 972 / ATCC 24843) OX=284812 GN=rpb5 PE=1 SV=1
kap114	Q10297	1	0	6.4768	111865	Importin subunit beta-5 OS=Schizosaccharomyces pombe (strain 972 / ATCC 24843) OX=284812 GN=kap114 PE=3 SV=3

## Sheet: SplitID_SUMO_KallR_QiP_output
GN	Accession	Peptide count	Unique peptides	Confidence score	Mass	Description	250326_CBDNR_KKR_4_1	250326_CBDNR_KKR_4_2	250326_CBDNR_KKR_5_2	250326_CBDNR_KKR_5_3	250326_CBDNR_KKR_6_1	250326_CBDNR_KKR_6_2	250326_CBDNR_KKR_6_3
fio1	Q09920	1	1	6.5027	69907.8	Iron transport multicopper oxidase fio1 OS=Schizosaccharomyces pombe (strain 972 / ATCC 24843) OX=284812 GN=fio1 PE=3 SV=1	535.687	553.721	645.934	586.988	1047.02	1648.91	1595.59
rpl15	O74895;Q9US22	13	9	128.226	23806.5	Large ribosomal subunit protein eL15A OS=Schizosaccharomyces pombe (strain 972 / ATCC 24843) OX=284812 GN=rpl15 PE=1 SV=1	41325.8	28492.1	39601.4	38134.1	64582.7	70691.2	59573.8
pmt3	O13351	2	2	23.3733	13186.7	Ubiquitin-like protein pmt3/smt3 KallR OS=Schizosaccharomyces pombe (strain 972 / ATCC 24843) OX=284812 GN=pmt3 PE=1 SV=2	3351.38	2659.66	1040.78	1224.96	11672.1	8885.09	10186.4
rps7	Q10101	21	19	204.942	21947.5	Small ribosomal subunit protein eS7 OS=Schizosaccharomyces pombe (strain 972 / ATCC 24843) OX=284812 GN=rps7 PE=1 SV=2	201879	216516	278500	270452	145899	102942	75413.7
SPBC32F12.10	O74374	13	10	79.7844	60599.1	Phosphoglucomutase OS=Schizosaccharomyces pombe (strain 972 / ATCC 24843) OX=284812 GN=SPBC32F12.10 PE=1 SV=1	34027	27921.8	30598.9	34070.5	16809.7	23181.4	22222.2
hem1	O14092	8	6	52.3405	60960	5-aminolevulinate synthase_ mitochondrial OS=Schizosaccharomyces pombe (strain 972 / ATCC 24843) OX=284812 GN=hem1 PE=3 SV=1	15634.5	17100.9	15220.1	18088.3	20228.6	19993.6	22380.8
nop2	O94268	2	1	10.4741	68935.2	25S rRNA (cytosine-C(5))-methyltransferase nop2 OS=Schizosaccharomyces pombe (strain 972 / ATCC 24843) OX=284812 GN=nop2 PE=1 SV=1	278.167	259.139	553.177	680.749	1531.25	1081.28	1102.36
rad22	P36592	7	6	53.0223	51960.8	DNA repair and recombination protein rad22 OS=Schizosaccharomyces pombe (strain 972 / ATCC 24843) OX=284812 GN=rad22 PE=1 SV=2	2043.46	3101.52	2155.54	2555.74	31403	5436.55	10087.4
cta4	O14072	10	10	46.1797	136261	Endoplasmic reticulum transmembrane helix translocase OS=Schizosaccharomyces pombe (strain 972 / ATCC 24843) OX=284812 GN=cta4 PE=1 SV=1	7032.46	9277.17	8338.91	9341.98	10736.4	12209	14840.9
rmt1	Q9URX7	4	2	21.7286	39018.6	Protein arginine N-methyltransferase 1 OS=Schizosaccharomyces pombe (strain 972 / ATCC 24843) OX=284812 GN=rmt1 PE=1 SV=2	939.463	1965.82	845.694	1246	2195.6	3733.7	2962.94
ptr3	O94609	7	5	40.2445	112949	Ubiquitin-activating enzyme E1 1 OS=Schizosaccharomyces pombe (strain 972 / ATCC 24843) OX=284812 GN=ptr3 PE=1 SV=1	994.393	690.603	1462.05	1081.37	1718.28	4755.11	2919.51
SPAC17A2.02c	O13752	1	1	5.0184	33042.9	Uncharacterized TLC domain-containing protein C17A2.02c OS=Schizosaccharomyces pombe (strain 972 / ATCC 24843) OX=284812 GN=SPAC17A2.02c PE=4 SV=1	5630.09	1338.66	421.015	6628.06	212.457	0	8.53812
rpl301	P40372;P36584	32	28	331.645	43802.8	Large ribosomal subunit protein uL3A OS=Schizosaccharomyces pombe (strain 972 / ATCC 24843) OX=284812 GN=rpl301 PE=1 SV=2	298056	308002	296710	278984	317765	400066	355995
vma7	O43046	1	1	5.3604	13618.3	V-type proton ATPase subunit F OS=Schizosaccharomyces pombe (strain 972 / ATCC 24843) OX=284812 GN=vma7 PE=3 SV=1	0	19.0532	0	20.9504	53.7545	268.859	259.702
cho2	O74787	16	14	111.331	102763	Phosphatidylethanolamine N-methyltransferase OS=Schizosaccharomyces pombe (strain 972 / ATCC 24843) OX=284812 GN=cho2 PE=1 SV=1	32405.9	41991.7	24757	42565	62281.6	47794.5	59312.4
trp2	O13831	22	19	127.085	75437	Tryptophan synthase OS=Schizosaccharomyces pombe (strain 972 / ATCC 24843) OX=284812 GN=trp2 PE=2 SV=1	64860.6	46863.4	45404.5	45979.9	43183.4	24102.5	26062.8
SPAC3G9.11c	O42873	3	2	14.8784	62653.3	Putative pyruvate decarboxylase C3G9.11c OS=Schizosaccharomyces pombe (strain 972 / ATCC 24843) OX=284812 GN=SPAC3G9.11c PE=3 SV=1	348.316	239.836	614.145	678.293	939.226	937.843	2373.56
pef1	O74456	2	1	15.2994	32736.9	Serine/threonine-protein kinase pef1 OS=Schizosaccharomyces pombe (strain 972 / ATCC 24843) OX=284812 GN=pef1 PE=3 SV=2	0	0	31.6019	115.267	460.716	467.55	790.014
pmm1	Q9UTJ2	2	2	12.2879	29223.2	Phosphomannomutase OS=Schizosaccharomyces pombe (strain 972 / ATCC 24843) OX=284812 GN=pmm1 PE=2 SV=1	1937.93	1720.12	1981.22	1039.35	1094.48	971.23	861.903
erg28	O74820	2	2	17.4501	15252	Ergosterol biosynthetic protein 28 OS=Schizosaccharomyces pombe (strain 972 / ATCC 24843) OX=284812 GN=erg28 PE=3 SV=1	90.1402	4586.12	900.601	2727.95	15030.9	10580.4	29466.3
spe1	Q9UQW9	9	8	66.7793	47843.4	Ornithine decarboxylase OS=Schizosaccharomyces pombe (strain 972 / ATCC 24843) OX=284812 GN=spe1 PE=2 SV=1	2565.08	10206.4	7113.21	7842.22	28396.8	15160.7	13712.5
ade10	O74928	11	9	79.3363	64123.5	Bifunctional purine biosynthesis protein ade10 OS=Schizosaccharomyces pombe (strain 972 / ATCC 24843) OX=284812 GN=ade10 PE=2 SV=1	6795.42	7461.48	7216.82	10991.9	9895.04	21561.4	13865.1
rpl702	P25457	7	7	57.1534	28449.3	Large ribosomal subunit protein uL30B OS=Schizosaccharomyces pombe (strain 972 / ATCC 24843) OX=284812 GN=rpl702 PE=1 SV=1	5682.01	15345.9	13229	11115.6	19899.8	20587.9	21678
tif51a	P56289;Q9UST4	4	3	22.0503	17152.3	Eukaryotic translation initiation factor 5A-1 OS=Schizosaccharomyces pombe (strain 972 / ATCC 24843) OX=284812 GN=tif51a PE=1 SV=1	3851.52	11310.3	4708.96	7336.63	10556.1	13809.5	17791
fma1	O59730	2	1	9.6177	42139.1	Methionine aminopeptidase 1 OS=Schizosaccharomyces pombe (strain 972 / ATCC 24843) OX=284812 GN=fma1 PE=1 SV=1	215.664	161.89	2652.05	794.35	193.004	25.5179	32.4568
SPAC1B3.01c	O13867	2	1	14.3858	24466.5	Uracil phosphoribosyltransferase 1 OS=Schizosaccharomyces pombe (strain 972 / ATCC 24843) OX=284812 GN=SPAC1B3.01c PE=3 SV=1	0	3.78318	38.6037	118.218	443.813	143.79	684.557
SPBC30D10.05c	O14351	3	1	22.2906	26645	Uncharacterized oxidoreductase C30D10.05c OS=Schizosaccharomyces pombe (strain 972 / ATCC 24843) OX=284812 GN=SPBC30D10.05c PE=3 SV=1	0	0	0	0	0	188.886	151.69
rpl3401	O42846;Q9URT8	3	2	31.1703	12870.2	Large ribosomal subunit protein eL34A OS=Schizosaccharomyces pombe (strain 972 / ATCC 24843) OX=284812 GN=rpl3401 PE=1 SV=1	5242.52	3850.93	9367.65	6313.8	3858.07	2930.51	3466.07
SPBC17D11.08	O74763	9	7	45.7767	47742.7	Uncharacterized WD repeat-containing protein C17D11.08 OS=Schizosaccharomyces pombe (strain 972 / ATCC 24843) OX=284812 GN=SPBC17D11.08 PE=1 SV=1	17873.4	14445.4	33422.6	20069.1	14701	9404.67	11430.4
SPAC1F7.09c	Q09913	10	8	62.4972	37965.2	Probable allantoicase OS=Schizosaccharomyces pombe (strain 972 / ATCC 24843) OX=284812 GN=SPAC1F7.09c PE=3 SV=1	3645.74	4775.3	5892.39	4080.47	7103.69	12624.1	5528.58
rpl701	O60143	10	9	102.939	28730.4	Large ribosomal subunit protein uL30C OS=Schizosaccharomyces pombe (strain 972 / ATCC 24843) OX=284812 GN=rpl701 PE=1 SV=1	15317.6	16663	24383.6	14560.9	10486.1	13507	12768.6
rpl1201	P0CT83;P0CT84	7	6	86.3225	17666.5	Large ribosomal subunit protein uL11A OS=Schizosaccharomyces pombe (strain 972 / ATCC 24843) OX=284812 GN=rpl1201 PE=3 SV=1	43244.1	55854.5	63291.1	50697.6	59889.9	70196.7	74147.7
aro4	Q9UT09	15	12	126.728	40638.6	Phospho-2-dehydro-3-deoxyheptonate aldolase_ tyrosine-inhibited OS=Schizosaccharomyces pombe (strain 972 / ATCC 24843) OX=284812 GN=aro4 PE=3 SV=1	68405.9	37786.6	63898.4	39850.9	28663	39618.6	28171
SPBC839.16	Q8WZJ7	32	28	235.217	101203	C-1-tetrahydrofolate synthase_ cytoplasmic OS=Schizosaccharomyces pombe (strain 972 / ATCC 24843) OX=284812 GN=SPBC839.16 PE=3 SV=1	103718	80417.3	102535	77501.6	78603.5	71516.6	56022.9
xan1	O74885	23	18	201.47	46604.2	Alpha-ketoglutarate-dependent xanthine dioxygenase xan1 OS=Schizosaccharomyces pombe (strain 972 / ATCC 24843) OX=284812 GN=xan1 PE=1 SV=2	40349.8	31575.9	37647.1	35246.8	47862.7	107491	46063.1
SPAC2E11.10	O14075	10	8	98.6629	36701.3	Putative 2-hydroxyacid dehydrogenase UNK4.10 OS=Schizosaccharomyces pombe (strain 972 / ATCC 24843) OX=284812 GN=SPAC2E11.10 PE=2 SV=1	6868.93	14257.1	20804.2	18211.2	20369.8	34945.5	34714.5
rps2201	P0CT58;P0CT59	12	10	110.361	14760.3	Small ribosomal subunit protein uS8A OS=Schizosaccharomyces pombe (strain 972 / ATCC 24843) OX=284812 GN=rps2201 PE=2 SV=1	192088	140980	149325	86404.7	86797.8	95757.3	81115.2
atp2	P22068	22	18	190.567	56876.2	ATP synthase subunit beta_ mitochondrial OS=Schizosaccharomyces pombe (strain 972 / ATCC 24843) OX=284812 GN=atp2 PE=1 SV=1	135058	92565.8	103785	82523.5	72927.2	83048	74085.4
rad25	P42657	7	3	46.9139	30369.1	Checkpoint signal transducer rad25 OS=Schizosaccharomyces pombe (strain 972 / ATCC 24843) OX=284812 GN=rad25 PE=1 SV=1	8448.76	6257.66	2230.16	3523.27	9017.36	9115.44	11849.1
mmi1	O74958	2	2	8.5507	54538.8	RNA binding exosome specificity factor Mmi1 OS=Schizosaccharomyces pombe (strain 972 / ATCC 24843) OX=284812 GN=mmi1 PE=1 SV=3	12725.8	8353.13	5967.26	3437.7	4868.32	2524.73	1878.88
tps1	P40387	2	2	18.9286	58493.6	Alpha_alpha-trehalose-phosphate synthase [UDP-forming] OS=Schizosaccharomyces pombe (strain 972 / ATCC 24843) OX=284812 GN=tps1 PE=1 SV=2	27.9777	463.596	3828.3	2487.24	6002.65	12600.7	17154.2
sty1	Q09892	4	3	24.0573	40222.6	Mitogen-activated protein kinase sty1 OS=Schizosaccharomyces pombe (strain 972 / ATCC 24843) OX=284812 GN=sty1 PE=1 SV=1	6041.25	5363.59	3903.61	4551.18	5741.03	6404.53	7151.16
pmp20	O14313	5	4	34.2	16675	Peroxisomal membrane associated protein 20 OS=Schizosaccharomyces pombe (strain 972 / ATCC 24843) OX=284812 GN=pmp20 PE=1 SV=2	5159.29	1606	1525.96	2950.6	4964.44	4061.45	8144.51
chc1	Q10161	18	12	117.722	190019	Probable clathrin heavy chain OS=Schizosaccharomyces pombe (strain 972 / ATCC 24843) OX=284812 GN=chc1 PE=1 SV=1	15966.9	22936.1	17650.8	20021.7	21083.5	23377	27918.1
rpb7	O14459	3	1	15.0128	19103.1	DNA-directed RNA polymerase II subunit rpb7 OS=Schizosaccharomyces pombe (strain 972 / ATCC 24843) OX=284812 GN=rpb7 PE=1 SV=1	0	0	4.57594	0	0	634.978	301.067
rps1801	P0CT66;P0CT67	6	6	51.8633	17435.4	Small ribosomal subunit protein uS13A OS=Schizosaccharomyces pombe (strain 972 / ATCC 24843) OX=284812 GN=rps1801 PE=3 SV=1	15791.1	17908.2	35815.9	23735.1	13026.8	17228.4	12882.6
ubp6	Q92353	6	3	35.3408	52316.6	Ubiquitin carboxyl-terminal hydrolase 6 OS=Schizosaccharomyces pombe (strain 972 / ATCC 24843) OX=284812 GN=ubp6 PE=1 SV=2	1508.25	2364.61	4237	4037.8	4830.37	5199.22	4649.06
rpl2301	P0CT60;P0CT61	16	11	162.771	14882.5	Large ribosomal subunit protein uL14A OS=Schizosaccharomyces pombe (strain 972 / ATCC 24843) OX=284812 GN=rpl2301 PE=1 SV=1	88908.6	148421	93666.5	90166.6	127288	160534	131250
cwh43	Q9HDZ2	5	4	28.854	110035	Protein cwh43 OS=Schizosaccharomyces pombe (strain 972 / ATCC 24843) OX=284812 GN=cwh43 PE=2 SV=2	39.9904	218.734	2482.16	4616.79	6522.6	4387.81	11481
rpl1002	Q9P769	15	2	191.729	25359.5	Large ribosomal subunit protein uL16B OS=Schizosaccharomyces pombe (strain 972 / ATCC 24843) OX=284812 GN=rpl1002 PE=3 SV=1	4994.94	11741	5612.06	3586.05	10914.4	11446.9	8984.14
rpl8	O13672	17	15	195.477	28606.7	Large ribosomal subunit protein eL8 OS=Schizosaccharomyces pombe (strain 972 / ATCC 24843) OX=284812 GN=rpl8 PE=1 SV=3	377367	316156	307672	291786	218873	330945	209987
rpl902	O74905	8	2	65.5498	21381.9	Large ribosomal subunit protein uL6B OS=Schizosaccharomyces pombe (strain 972 / ATCC 24843) OX=284812 GN=rpl902 PE=3 SV=1	1167.57	103.87	2725.11	1476.67	173.366	102.352	246.422
rpl1802	Q8TFH1	12	8	118.095	21183.8	Large ribosomal subunit protein eL18B OS=Schizosaccharomyces pombe (strain 972 / ATCC 24843) OX=284812 GN=rpl1802 PE=1 SV=1	8951.27	18331.8	17331	12548	20879.7	21022.5	17874.7
pcs60	O74976	13	8	78.882	56274.4	Oxalate--CoA ligase OS=Schizosaccharomyces pombe (strain 972 / ATCC 24843) OX=284812 GN=pcs60 PE=1 SV=1	11217.7	20168.1	17448.5	20467.2	23556.9	23522.6	21546.7
lys12	O14104	17	14	123.449	39256.3	Homoisocitrate dehydrogenase OS=Schizosaccharomyces pombe (strain 972 / ATCC 24843) OX=284812 GN=lys12 PE=1 SV=1	65107	34080.1	63047.1	38881.2	23843.6	45532.4	25051.9
pcl1	Q9P6J2	2	1	10.1875	25624.9	Fe(2+)/Mn(2+) transporter pcl1 OS=Schizosaccharomyces pombe (strain 972 / ATCC 24843) OX=284812 GN=pcl1 PE=1 SV=1	0	0	288.771	711.248	1252.72	518.212	1792.98
dbp2	P24782	11	5	70.409	61548.2	ATP-dependent RNA helicase dbp2 OS=Schizosaccharomyces pombe (strain 972 / ATCC 24843) OX=284812 GN=dbp2 PE=2 SV=2	63103.2	36944.7	21286.4	27710	31445	13123	14338.6
rpp0	O74864	12	4	62.4317	33565.4	Large ribosomal subunit protein uL10 OS=Schizosaccharomyces pombe (strain 972 / ATCC 24843) OX=284812 GN=rpp0 PE=3 SV=1	9322.82	5577.57	12503.8	5679.96	6338.08	4872.08	3754.18
cct6	O94515	8	8	57.2706	58548.3	T-complex protein 1 subunit zeta OS=Schizosaccharomyces pombe (strain 972 / ATCC 24843) OX=284812 GN=cct6 PE=3 SV=1	6572.58	11618.3	10919.1	12187.4	13146.7	13081.4	14633.1
sir2	O94640	1	1	5.9036	53442.6	NAD-dependent histone deacetylase sir2 OS=Schizosaccharomyces pombe (strain 972 / ATCC 24843) OX=284812 GN=sir2 PE=1 SV=2	0	197.745	73.5787	119.92	432.65	445.89	933.378
omh5	Q96WW1	4	2	27.3081	49917.9	O-glycoside alpha-1_2-mannosyltransferase homolog 5 OS=Schizosaccharomyces pombe (strain 972 / ATCC 24843) OX=284812 GN=omh5 PE=3 SV=2	12.2682	142.022	653.591	792.244	1240.66	960.557	1886.48
brx1	Q9HGL6	5	3	32.8523	33899.8	Ribosome biogenesis protein brx1 OS=Schizosaccharomyces pombe (strain 972 / ATCC 24843) OX=284812 GN=brx1 PE=1 SV=1	7826.72	5069.5	9738.12	12310.7	5013.92	4987	6654.24
obr1	P30821	4	3	23.5699	21898.8	P25 protein OS=Schizosaccharomyces pombe (strain 972 / ATCC 24843) OX=284812 GN=obr1 PE=1 SV=1	17203.8	5885.91	2609.27	9433.47	4522.48	2188.63	2678.96
phb1	Q9P7H3	2	2	12.6992	31053.7	Prohibitin-1 OS=Schizosaccharomyces pombe (strain 972 / ATCC 24843) OX=284812 GN=phb1 PE=3 SV=1	143.23	970.397	1968.12	1849.9	3212.81	2180.68	3711.83
vps26	Q10243	2	2	10.6447	35779.8	Vacuolar protein sorting-associated protein 26 OS=Schizosaccharomyces pombe (strain 972 / ATCC 24843) OX=284812 GN=vps26 PE=3 SV=1	488.14	1618.03	896.443	1279.58	1487.6	1416.93	2481.16
arp2	Q9UUJ1	7	5	35.3263	44231	Actin-related protein 2 OS=Schizosaccharomyces pombe (strain 972 / ATCC 24843) OX=284812 GN=arp2 PE=1 SV=1	19717.4	23091.1	14276.8	21321.8	24532.9	23384	23405.3
yakc	Q09923	3	2	20.321	37710.4	Aldo-keto reductase yakc [NADP(+)] OS=Schizosaccharomyces pombe (strain 972 / ATCC 24843) OX=284812 GN=yakc PE=1 SV=1	7629.13	1926.59	5035.31	6080.82	7969.59	11982.4	6925.11
SPAC27E2.03c	O13998	9	8	78.9939	44333.1	Obg-like ATPase 1 OS=Schizosaccharomyces pombe (strain 972 / ATCC 24843) OX=284812 GN=SPAC27E2.03c PE=1 SV=1	17902.7	89138	204838	249525	73312.5	14992.9	11546.3
SPBC16E9.19	Q9C0X2	1	1	6.4145	15869.6	Uncharacterized protein C16E9.19 OS=Schizosaccharomyces pombe (strain 972 / ATCC 24843) OX=284812 GN=SPBC16E9.19 PE=4 SV=2	0	211.544	89.6899	46.6154	236.091	305.603	644.619
grx5	Q9HDW8	2	1	9.1335	16533.1	Monothiol glutaredoxin-5_ mitochondrial OS=Schizosaccharomyces pombe (strain 972 / ATCC 24843) OX=284812 GN=grx5 PE=1 SV=1	63.0193	746.671	246.053	346.53	522.141	845.851	755.153
nda3	P05219	14	11	122.954	49471.7	Tubulin beta chain OS=Schizosaccharomyces pombe (strain 972 / ATCC 24843) OX=284812 GN=nda3 PE=1 SV=2	118230	82358.6	44900.2	42108.9	52057.3	33774.3	34271.4
idp1	O14254	18	16	143.912	49479.1	Probable isocitrate dehydrogenase [NADP]_ mitochondrial OS=Schizosaccharomyces pombe (strain 972 / ATCC 24843) OX=284812 GN=idp1 PE=3 SV=2	102615	66368.4	83879.9	70356	55420	81574.2	48150.5
mts2	P36612	11	9	73.4949	50060.3	26S proteasome regulatory subunit 4 homolog OS=Schizosaccharomyces pombe (strain 972 / ATCC 24843) OX=284812 GN=mts2 PE=2 SV=1	32541.4	18444.7	12728.7	32419.5	20964	9927.17	10611.1
cdc2	P04551	3	3	15.9007	34358.6	Cyclin-dependent kinase 1 OS=Schizosaccharomyces pombe (strain 972 / ATCC 24843) OX=284812 GN=cdc2 PE=1 SV=1	281.787	2010.77	1166.94	1760.35	1777.15	2778.41	3142.13
mlo3	Q09330	2	2	11.6497	21790.9	mRNA export protein mlo3 OS=Schizosaccharomyces pombe (strain 972 / ATCC 24843) OX=284812 GN=mlo3 PE=1 SV=1	56.6591	84.5579	1304.9	1173.14	1791.73	1168.67	1362.1
SPCC584.01c	Q09878	17	10	108.411	111353	Probable sulfite reductase [NADPH] flavoprotein component OS=Schizosaccharomyces pombe (strain 972 / ATCC 24843) OX=284812 GN=SPCC584.01c PE=3 SV=2	11796.9	13599.5	25979.4	18039.3	11913.8	10174.3	13399.2
pmr1	O59868	4	2	22.3683	98359	Calcium-transporting ATPase 1 OS=Schizosaccharomyces pombe (strain 972 / ATCC 24843) OX=284812 GN=pmr1 PE=1 SV=1	15111.6	4982.12	8796.1	9627.85	7769.94	5165.11	4021.13
sar1	Q01475	6	4	49.5682	21279.9	Small COPII coat GTPase sar1 OS=Schizosaccharomyces pombe (strain 972 / ATCC 24843) OX=284812 GN=sar1 PE=1 SV=1	7976.96	20728.6	13144.8	13671	20038.8	17211.2	19920.5
spe2	Q9P7E3	1	1	6.1373	42712.1	S-adenosylmethionine decarboxylase proenzyme OS=Schizosaccharomyces pombe (strain 972 / ATCC 24843) OX=284812 GN=spe2 PE=2 SV=1	1057.26	814.305	566.975	554.65	291.964	846.306	298.028
eft201	O14460	42	34	381.086	93231.2	Elongation factor 2 OS=Schizosaccharomyces pombe (strain 972 / ATCC 24843) OX=284812 GN=eft201 PE=1 SV=2	339642	280103	276870	253825	243972	277104	232032
asp1	O74429	12	6	58.4706	105681	Inositol hexakisphosphate and diphosphoinositol-pentakisphosphate kinase OS=Schizosaccharomyces pombe (strain 972 / ATCC 24843) OX=284812 GN=asp1 PE=1 SV=1	11627.3	8785.81	7996.08	7289.17	8719.23	12586.2	13177.1
cym1	O42908	4	4	20.1479	98970.7	Presequence protease_ mitochondrial OS=Schizosaccharomyces pombe (strain 972 / ATCC 24843) OX=284812 GN=cym1 PE=3 SV=1	1634.66	1254.22	5145.97	3294.2	5060.28	4354.56	3906.38
glt1	Q9C102	64	51	518.788	232850	Glutamate synthase [NADH] OS=Schizosaccharomyces pombe (strain 972 / ATCC 24843) OX=284812 GN=glt1 PE=1 SV=1	94268.9	163724	151804	147408	157007	202881	167878
suc22	P36603	9	7	50.5612	45405.5	Ribonucleoside-diphosphate reductase small chain OS=Schizosaccharomyces pombe (strain 972 / ATCC 24843) OX=284812 GN=suc22 PE=3 SV=2	15758.1	15082.7	16629.6	16936.7	12447.9	15098.6	16002.8
ypt2	P17609	7	2	59.0365	22754.9	GTP-binding protein ypt2 OS=Schizosaccharomyces pombe (strain 972 / ATCC 24843) OX=284812 GN=ypt2 PE=3 SV=1	159.9	333.015	2221.93	1320.09	1670.29	3030.1	1477.51
spn2	Q09116	1	1	6.5257	38129.3	Septin homolog spn2 OS=Schizosaccharomyces pombe (strain 972 / ATCC 24843) OX=284812 GN=spn2 PE=1 SV=2	165.684	950.905	343.568	484.004	438.091	1686.47	1031.02
SPAC1A6.10	O13861	9	8	57.4516	54299.5	tRNA threonylcarbamoyladenosine dehydratase OS=Schizosaccharomyces pombe (strain 972 / ATCC 24843) OX=284812 GN=SPAC1A6.10 PE=3 SV=1	16940.9	25007.7	25016.4	28633.7	21077	11995.3	20377.2
thi9	Q9UT18	3	2	15.7761	65070.2	Thiamine transporter thi9 OS=Schizosaccharomyces pombe (strain 972 / ATCC 24843) OX=284812 GN=thi9 PE=1 SV=1	0	491.829	259.052	657.118	1465.39	1208.43	2806.91
pvg1	Q9UT27	3	2	22.5138	44871.7	Pyruvyl transferase 1 OS=Schizosaccharomyces pombe (strain 972 / ATCC 24843) OX=284812 GN=pvg1 PE=1 SV=1	0	93.4552	1735.61	1516.29	2205.69	3138.63	3680.17
mrp5	Q10234	1	1	5.4012	43957.9	Small ribosomal subunit protein uS5m OS=Schizosaccharomyces pombe (strain 972 / ATCC 24843) OX=284812 GN=mrp5 PE=1 SV=1	13.2367	1424.38	554.072	500.305	1641.08	1398.62	1792.54
gus1	O13775	18	14	129.535	80749.7	Probable glutamate--tRNA ligase_ cytoplasmic OS=Schizosaccharomyces pombe (strain 972 / ATCC 24843) OX=284812 GN=gus1 PE=1 SV=1	38768.1	47782.8	52902.6	39223	43194.8	31681.8	37940.1
erg2	P87113	2	2	13.0895	24671.5	C-8 sterol isomerase erg2 OS=Schizosaccharomyces pombe (strain 972 / ATCC 24843) OX=284812 GN=erg2 PE=3 SV=1	1233.88	833.581	6843.95	10142.5	8566.32	6734.17	10862
hmt1	Q02592	5	4	32.4241	93994.3	Heavy metal tolerance protein OS=Schizosaccharomyces pombe (strain 972 / ATCC 24843) OX=284812 GN=hmt1 PE=2 SV=3	1759.86	1877.42	2345.32	3900.26	5004.43	1976.74	6554.53
vtc2	O13718	16	11	95.2138	85445.6	Vacuolar transporter chaperone complex subunit 2 OS=Schizosaccharomyces pombe (strain 972 / ATCC 24843) OX=284812 GN=vtc2 PE=1 SV=1	51244	38734.7	53496.3	46065.2	33143.9	44947.9	42298.6
SPAPJ696.02	Q9URW6	8	4	51.3889	46373.6	SH3 domain-containing protein PJ696.02 OS=Schizosaccharomyces pombe (strain 972 / ATCC 24843) OX=284812 GN=SPAPJ696.02 PE=1 SV=1	7206.16	3831.84	4147.04	3343.51	3326.21	2380.23	3940.45
rpl1701	O14339	6	1	61.2608	20814.1	Large ribosomal subunit protein uL22A OS=Schizosaccharomyces pombe (strain 972 / ATCC 24843) OX=284812 GN=rpl1701 PE=1 SV=1	2684.39	813.051	792.646	1574.32	2970.45	1867.89	1874.38
vps1	Q9URZ5	4	4	22.578	75791.4	Vacuolar protein sorting-associated protein 1 OS=Schizosaccharomyces pombe (strain 972 / ATCC 24843) OX=284812 GN=vps1 PE=3 SV=2	9114.43	8178.53	8980.75	7449	8035.96	10315.4	10706
SPAC24B11.07c	Q09894	1	1	5.7868	62463.9	Uncharacterized protein C24B11.07c OS=Schizosaccharomyces pombe (strain 972 / ATCC 24843) OX=284812 GN=SPAC24B11.07c PE=1 SV=1	0	240.427	301.689	28.6587	278.93	364.035	563.779
qcr7	O74533	2	2	11.1415	16030.5	Cytochrome b-c1 complex subunit 7 OS=Schizosaccharomyces pombe (strain 972 / ATCC 24843) OX=284812 GN=qcr7 PE=3 SV=1	79.8883	300.755	901.386	232.817	480.996	957.563	547.757
vma6	O13753	2	2	12.3639	39323.6	V-type proton ATPase subunit d OS=Schizosaccharomyces pombe (strain 972 / ATCC 24843) OX=284812 GN=vma6 PE=3 SV=1	11563.7	4766.52	8861.74	5763.43	2251.17	7610.93	4582.61
sam1	O60198	39	35	512.292	41831.6	S-adenosylmethionine synthase OS=Schizosaccharomyces pombe (strain 972 / ATCC 24843) OX=284812 GN=sam1 PE=1 SV=1	252716	336873	440322	427058	377626	480358	504716
SPCC70.03c	O74524	16	11	110.982	55812.7	Probable proline dehydrogenase_ mitochondrial OS=Schizosaccharomyces pombe (strain 972 / ATCC 24843) OX=284812 GN=SPCC70.03c PE=3 SV=1	27296.3	34538.3	51646.5	46639.8	40084.9	59397.4	56689.2
rpl2001	P0CT68;P0CT69	17	15	190.016	20599.3	Large ribosomal subunit protein eL20A OS=Schizosaccharomyces pombe (strain 972 / ATCC 24843) OX=284812 GN=rpl2001 PE=1 SV=1	192874	241286	90419.1	135448	235663	246699	188537
SPCC1183.02	O74830	4	2	36.1554	25503.8	Putative glutathione S-transferase C1183.02 OS=Schizosaccharomyces pombe (strain 972 / ATCC 24843) OX=284812 GN=SPCC1183.02 PE=3 SV=1	0	1067.27	505.828	1282.53	3918.23	1221.34	5359.28
SPAC26H5.09c	O13991	3	2	15.5069	41432.6	Uncharacterized oxidoreductase C26H5.09c OS=Schizosaccharomyces pombe (strain 972 / ATCC 24843) OX=284812 GN=SPAC26H5.09c PE=2 SV=3	324.423	995.785	2919.66	989.168	1701.77	1798.84	2855.89
SPAC869.05c	Q9URY8	2	2	12.0775	93518.1	Probable sulfate permease C869.05c OS=Schizosaccharomyces pombe (strain 972 / ATCC 24843) OX=284812 GN=SPAC869.05c PE=1 SV=1	223.229	15.4164	456.625	1457.61	964.209	386.91	5926.62
SPBC1271.14	O94346	6	6	34.604	47287.5	Arginine biosynthesis bifunctional protein ArgJ_ mitochondrial OS=Schizosaccharomyces pombe (strain 972 / ATCC 24843) OX=284812 GN=SPBC1271.14 PE=3 SV=1	26664.5	29053.1	49511.2	28527.1	18038.1	33574.4	22262
dps1	O74407	19	13	156.872	66671	Aspartate--tRNA ligase_ cytoplasmic OS=Schizosaccharomyces pombe (strain 972 / ATCC 24843) OX=284812 GN=dps1 PE=1 SV=1	58976.6	61718.9	35418.5	43812.9	38210.5	41280.8	39265.3
rpl3602	O94658;Q92365	5	4	51.9922	11258.4	Large ribosomal subunit protein eL36B OS=Schizosaccharomyces pombe (strain 972 / ATCC 24843) OX=284812 GN=rpl3602 PE=1 SV=1	95282.3	58506.3	46105.6	54807.1	36990.3	62184.3	40322.2
SPBC19F5.03	O60162	3	3	17.1292	68712.9	Uncharacterized protein C19F5.03 OS=Schizosaccharomyces pombe (strain 972 / ATCC 24843) OX=284812 GN=SPBC19F5.03 PE=1 SV=1	0	1582.08	594.094	418.939	1878.8	1537.57	3541.35
SPBC1703.13c	Q9P7V8	9	8	61.1553	33843.8	Probable mitochondrial phosphate carrier protein OS=Schizosaccharomyces pombe (strain 972 / ATCC 24843) OX=284812 GN=SPBC1703.13c PE=3 SV=1	42555.7	27075.8	16701.4	36539.5	24010.5	17618.2	20955.2
rpl35	O74904	2	2	13.5602	14301.8	Large ribosomal subunit protein uL29 OS=Schizosaccharomyces pombe (strain 972 / ATCC 24843) OX=284812 GN=rpl35 PE=1 SV=1	2776.43	862.168	2987	1513.92	1705.15	1118.04	582.657
SPCC970.06	O74559	2	1	11.964	34385.7	Surfeit locus protein 4 homolog OS=Schizosaccharomyces pombe (strain 972 / ATCC 24843) OX=284812 GN=SPCC970.06 PE=3 SV=1	1042.34	1294.1	1426.07	1015.18	843.091	386.287	1417.48
fkh1	O42993	1	1	5.5298	12042.8	Peptidyl-prolyl cis-trans isomerase OS=Schizosaccharomyces pombe (strain 972 / ATCC 24843) OX=284812 GN=fkh1 PE=3 SV=1	22.6392	0	720.572	400.049	350.079	1000.12	440.718
wrs1	Q09692	8	5	60.4597	44910.6	Tryptophan--tRNA ligase_ cytoplasmic OS=Schizosaccharomyces pombe (strain 972 / ATCC 24843) OX=284812 GN=wrs1 PE=1 SV=1	761.454	2184.82	10452	10393.2	8321.71	10333.8	10518.1
mae1	P50537	3	2	16.7498	49304.5	Malic acid transport protein OS=Schizosaccharomyces pombe (strain 972 / ATCC 24843) OX=284812 GN=mae1 PE=1 SV=1	500.798	1496.09	2150.03	1978.19	2068.2	1587.49	4454.6
adh1	P00332	13	10	95.3942	37396.5	Alcohol dehydrogenase OS=Schizosaccharomyces pombe (strain 972 / ATCC 24843) OX=284812 GN=adh1 PE=1 SV=2	25920.1	22864.5	12124.8	13720.9	24921.3	22160.7	23489.8
tpx1	O74887	7	6	41.6681	21191.1	Peroxiredoxin tpx1 OS=Schizosaccharomyces pombe (strain 972 / ATCC 24843) OX=284812 GN=tpx1 PE=1 SV=1	4823.65	11089.3	9960.74	5787.56	10450.5	10350.8	9536.35
leu2	O14289	25	23	208.628	82783.2	3-isopropylmalate dehydratase OS=Schizosaccharomyces pombe (strain 972 / ATCC 24843) OX=284812 GN=leu2 PE=1 SV=1	81311.5	92954.6	88159.7	67451.6	58964.8	79311.4	76597.7
SPBC23E6.06c	O60181	2	2	9.2349	22563.8	3_4-dihydroxy-2-butanone 4-phosphate synthase OS=Schizosaccharomyces pombe (strain 972 / ATCC 24843) OX=284812 GN=SPBC23E6.06c PE=3 SV=1	16500.7	6838.02	6333.69	5140.87	8026.59	4924.81	2562.82
SPAC1F8.04c	Q92342	10	7	54.6761	50370.4	Uncharacterized protein C1F8.04c OS=Schizosaccharomyces pombe (strain 972 / ATCC 24843) OX=284812 GN=SPAC1F8.04c PE=3 SV=1	6902.99	4392.8	8634.44	7848.24	6185.29	10446.7	11505.8
rpn7	Q10335	2	1	14.3759	46680.5	Probable 26S proteasome regulatory subunit rpn7 OS=Schizosaccharomyces pombe (strain 972 / ATCC 24843) OX=284812 GN=rpn7 PE=2 SV=1	24376.4	5401.05	13642.7	8951.95	3459.98	12980.8	4914.97
gua1	Q9P772	19	16	132.28	60044.5	GMP synthase [glutamine-hydrolyzing] OS=Schizosaccharomyces pombe (strain 972 / ATCC 24843) OX=284812 GN=gua1 PE=3 SV=1	480141	84880.3	90420.7	99243.2	97430.6	75175.7	53649.8
eif3m	Q09722	7	6	51.7345	45085.4	Eukaryotic translation initiation factor 3 subunit M OS=Schizosaccharomyces pombe (strain 972 / ATCC 24843) OX=284812 GN=eif3m PE=1 SV=2	5634.07	8245.4	15989.5	13072.7	11464.1	16639.4	15095.9
rps902	O59675	18	4	178.737	22244.9	Small ribosomal subunit protein uS4B OS=Schizosaccharomyces pombe (strain 972 / ATCC 24843) OX=284812 GN=rps902 PE=1 SV=3	8582.49	4722.95	977.241	1396.88	3776.57	9984.78	5866.11
rps3001	P0CT62;P0CT63	4	2	52.6295	6910.22	Small ribosomal subunit protein eS30A OS=Schizosaccharomyces pombe (strain 972 / ATCC 24843) OX=284812 GN=rps3001 PE=3 SV=1	21421.5	24915.2	9435.61	10253.6	21818.1	27819	17920.2
SPAC5D6.04	O14197	1	1	5.5067	49575.9	Uncharacterized transporter C5D6.04 OS=Schizosaccharomyces pombe (strain 972 / ATCC 24843) OX=284812 GN=SPAC5D6.04 PE=3 SV=1	0	562.907	194.806	139.608	382.005	411.338	957.064
dus3	Q9UTH9	3	1	14.2854	69699.4	tRNA-dihydrouridine(47) synthase [NAD(P)(+)] OS=Schizosaccharomyces pombe (strain 972 / ATCC 24843) OX=284812 GN=dus3 PE=1 SV=1	1871.93	1098.17	4595.06	3785.05	1349.79	1702.42	1514.95
his2	Q9P777	14	13	133.953	47553.9	Histidinol dehydrogenase OS=Schizosaccharomyces pombe (strain 972 / ATCC 24843) OX=284812 GN=his2 PE=3 SV=1	13688.1	44858.6	54844	39857.2	48550.6	47787.7	67205.7
irs1	O13651	24	16	189.31	122916	Isoleucine--tRNA ligase_ cytoplasmic OS=Schizosaccharomyces pombe (strain 972 / ATCC 24843) OX=284812 GN=irs1 PE=3 SV=1	32151	72519.5	55711.3	58783.4	65632.7	65092.1	72010.7
ypt1	P11620;P17608	9	6	66.2917	22816.7	GTP-binding protein ypt1 OS=Schizosaccharomyces pombe (strain 972 / ATCC 24843) OX=284812 GN=ypt1 PE=1 SV=2	2379.25	4985.12	10755.3	6570.99	3820.59	2699.12	3754.01
cit1	Q10306	3	1	15.9668	54161.2	Probable citrate synthase_ mitochondrial OS=Schizosaccharomyces pombe (strain 972 / ATCC 24843) OX=284812 GN=cit1 PE=3 SV=3	21.8328	36.7999	560.233	99.4743	126.583	600.075	207.131
sua1	P78937	19	14	163.821	54754.5	Sulfate adenylyltransferase OS=Schizosaccharomyces pombe (strain 972 / ATCC 24843) OX=284812 GN=sua1 PE=1 SV=2	19061.2	35988.7	32821.8	49973.1	47482.3	30302	79882.2
yop1	Q9UU91	2	1	10.7233	20782.4	Protein yop1 OS=Schizosaccharomyces pombe (strain 972 / ATCC 24843) OX=284812 GN=yop1 PE=1 SV=1	1389.04	1391.54	368.78	282.967	928.226	2025.7	1108.9
tif32	O74760	14	9	96.0273	107071	Eukaryotic translation initiation factor 3 subunit A OS=Schizosaccharomyces pombe (strain 972 / ATCC 24843) OX=284812 GN=tif32 PE=1 SV=1	3106.39	13379.3	17035.1	18052.1	19577.1	15255.7	24467.1
uap56	O13792	15	9	122.468	49231.2	ATP-dependent RNA helicase uap56 OS=Schizosaccharomyces pombe (strain 972 / ATCC 24843) OX=284812 GN=uap56 PE=1 SV=3	31488.8	14493.4	41147.5	19908.6	18435.1	16637.2	18369.9
rpn9	Q9US13	3	2	16.2554	43457.3	Probable 26S proteasome regulatory subunit rpn9 OS=Schizosaccharomyces pombe (strain 972 / ATCC 24843) OX=284812 GN=rpn9 PE=3 SV=1	619.964	1964.06	10885.5	2621.42	2103.04	425.233	966.884
leu1	P18869	3	3	21.4617	39732.9	3-isopropylmalate dehydrogenase OS=Schizosaccharomyces pombe (strain 972 / ATCC 24843) OX=284812 GN=leu1 PE=1 SV=1	72853.6	50598.8	5398.86	30690	18137.1	11017	9812.03
SPBC15D4.09c	O74314	8	6	48.9781	68968.4	Probable cystathionine gamma-synthase OS=Schizosaccharomyces pombe (strain 972 / ATCC 24843) OX=284812 GN=SPBC15D4.09c PE=3 SV=1	10912.8	7605.3	7314.46	4862.39	6476	5106.43	6009.61
hsp60	Q09864	17	12	103.729	62167.6	Heat shock protein 60_ mitochondrial OS=Schizosaccharomyces pombe (strain 972 / ATCC 24843) OX=284812 GN=hsp60 PE=1 SV=1	23850.1	32962.2	39631.8	29342.6	27801.1	21235.8	29712.2
dbp5	Q09747	10	8	66.364	56305.2	ATP-dependent RNA helicase dbp5 OS=Schizosaccharomyces pombe (strain 972 / ATCC 24843) OX=284812 GN=dbp5 PE=1 SV=1	1795.78	5517.37	10185.4	5566.22	6781.64	8609.78	8728.57
fim1	O59945	15	12	130.886	68617.5	Fimbrin OS=Schizosaccharomyces pombe (strain 972 / ATCC 24843) OX=284812 GN=fim1 PE=1 SV=1	115484	41397.8	45764.8	44662	51651.1	34680.4	33948.3
SPMIT.03	P22190	3	2	14.1777	37258.2	Uncharacterized cox1 intron-2 37.2 kDa protein OS=Schizosaccharomyces pombe (strain 972 / ATCC 24843) OX=284812 GN=SPMIT.03 PE=4 SV=1	2994.39	2346.86	358.138	1063.62	1746.86	3017.27	2930.48
nip1	O14164	12	10	82.6753	104368	Eukaryotic translation initiation factor 3 subunit C OS=Schizosaccharomyces pombe (strain 972 / ATCC 24843) OX=284812 GN=nip1 PE=1 SV=2	3286.54	14172.9	18117.1	17824	23902.9	13065.3	24715.3
fma2	O60085	4	3	23.0573	47271.4	Methionine aminopeptidase 2 OS=Schizosaccharomyces pombe (strain 972 / ATCC 24843) OX=284812 GN=fma2 PE=3 SV=1	2067.01	436.928	1086.57	1632.61	1095.12	2613.15	2399.44
rps1902	P79016	6	3	37.7499	16062.3	Small ribosomal subunit protein eS19B OS=Schizosaccharomyces pombe (strain 972 / ATCC 24843) OX=284812 GN=rps1902 PE=3 SV=2	1096.57	543.068	8345.08	3833.49	984.492	978.61	816.571
nop56	O94514	13	11	96.0401	55388.4	Nucleolar protein 56 OS=Schizosaccharomyces pombe (strain 972 / ATCC 24843) OX=284812 GN=nop56 PE=3 SV=1	159161	198311	23318.2	53233.7	145436	12222	14295.4
tal1	O42700	14	12	135.286	35238.3	Transaldolase OS=Schizosaccharomyces pombe (strain 972 / ATCC 24843) OX=284812 GN=tal1 PE=1 SV=2	26397.5	55776.4	57177.9	49163.8	58447	58673.5	54708.6
SPBC21C3.15c	Q9P7K9	3	2	17.1734	57571.3	Putative aldehyde dehydrogenase-like protein C21C3 OS=Schizosaccharomyces pombe (strain 972 / ATCC 24843) OX=284812 GN=SPBC21C3.15c PE=3 SV=1	13559.6	8926.75	2917.4	4716.24	6120.74	3135.2	3129.53
aro1	Q9P7R0	31	21	218.359	173783	Pentafunctional AROM polypeptide OS=Schizosaccharomyces pombe (strain 972 / ATCC 24843) OX=284812 GN=aro1 PE=1 SV=1	41263.2	40773.4	42464.7	45836.1	51699.2	39329.9	48691.5
SPBC21C3.12c	Q9P7L1	1	1	6.2247	13932.2	Thioredoxin domain-containing protein C21C3.12c OS=Schizosaccharomyces pombe (strain 972 / ATCC 24843) OX=284812 GN=SPBC21C3.12c PE=3 SV=1	263.831	291.273	215.866	64.549	135.872	695.553	423.364
SPCC191.02c	P78773	7	3	44.6861	73036	Probable acetyl-coenzyme A synthetase OS=Schizosaccharomyces pombe (strain 972 / ATCC 24843) OX=284812 GN=SPCC191.02c PE=1 SV=2	73.4262	1188.44	7501.33	5370.6	3676.65	5351.45	8491.02
SPAC13C5.05c	Q09687	2	1	16.9948	56347.4	Phosphoacetylglucosamine mutase 1 OS=Schizosaccharomyces pombe (strain 972 / ATCC 24843) OX=284812 GN=SPAC13C5.05c PE=1 SV=1	25.2928	674.576	2129.01	1702.38	1233.5	2154.23	2629.6
SPAC27F1.06c	Q10175	1	1	5.9931	40540.2	Probable peptidyl-prolyl cis-trans isomerase C27F1.06c OS=Schizosaccharomyces pombe (strain 972 / ATCC 24843) OX=284812 GN=SPAC27F1.06c PE=1 SV=1	66.5973	525.235	1062.77	1288.29	737.877	1315.62	1584.02
SPBC365.16	Q9Y7X4	6	3	36.1014	30406.6	Uncharacterized membrane protein C365.16 OS=Schizosaccharomyces pombe (strain 972 / ATCC 24843) OX=284812 GN=SPBC365.16 PE=4 SV=1	7409.39	8923.57	3631.09	7024.75	5716.85	3770.42	5279.5
SPCC1672.03c	O14057	10	6	65.5288	58047.2	Probable guanine deaminase OS=Schizosaccharomyces pombe (strain 972 / ATCC 24843) OX=284812 GN=SPCC1672.03c PE=3 SV=1	14277	25381.4	23115.1	18670.9	15672.2	38862.1	31737.1
SPAC25G10.08	Q10425	19	16	118.874	84035.5	Eukaryotic translation initiation factor 3 subunit B OS=Schizosaccharomyces pombe (strain 972 / ATCC 24843) OX=284812 GN=SPAC25G10.08 PE=1 SV=1	44226.3	40583.6	92953.1	96325.7	55072.3	42507	42891.6
bio2	O59778	10	5	67.6543	40650.9	Biotin synthase OS=Schizosaccharomyces pombe (strain 972 / ATCC 24843) OX=284812 GN=bio2 PE=1 SV=1	26153.1	22039.3	11443.6	11723.1	15772.4	11502.2	10573.2
cys12	P87131	8	6	54.3441	43086.2	Cysteine synthase 2 OS=Schizosaccharomyces pombe (strain 972 / ATCC 24843) OX=284812 GN=cys12 PE=3 SV=1	138486	119936	217281	142332	99219.8	150941	126366
gdh2	Q9USN5	17	10	87.4718	125713	Probable NAD-specific glutamate dehydrogenase OS=Schizosaccharomyces pombe (strain 972 / ATCC 24843) OX=284812 GN=gdh2 PE=3 SV=1	10928.2	43648.6	28372.7	22887	11754.6	18494.1	18667.6
moe1	O94236	12	11	95.0586	62636.1	Eukaryotic translation initiation factor 3 subunit D OS=Schizosaccharomyces pombe (strain 972 / ATCC 24843) OX=284812 GN=moe1 PE=1 SV=1	11487.7	12507.7	23793.7	17918.3	20785	15557.3	25250.1
ppm1	O94257	5	4	35.3571	35855.2	Leucine carboxyl methyltransferase 1 OS=Schizosaccharomyces pombe (strain 972 / ATCC 24843) OX=284812 GN=ppm1 PE=3 SV=1	2883.48	5322.98	5249.74	9660.18	9408.98	5025.64	9212.89
SPCC553.06	O74943	3	3	17.1997	29329	Uncharacterized protein C553.06 OS=Schizosaccharomyces pombe (strain 972 / ATCC 24843) OX=284812 GN=SPCC553.06 PE=3 SV=1	3.49189	871.081	1769.34	217.314	827.529	1526.25	992.361
SPAC22F8.05	Q9UUI7	10	7	59.9686	100661	Putative alpha_alpha-trehalose-phosphate synthase [UDP-forming] 100 kDa subunit OS=Schizosaccharomyces pombe (strain 972 / ATCC 24843) OX=284812 GN=SPAC22F8.05 PE=1 SV=1	3685.37	4719.59	11291.2	6868.24	5775	12293.6	9330.03
rpl13	O74175	7	5	49.7173	23529.1	Large ribosomal subunit protein eL13 OS=Schizosaccharomyces pombe (strain 972 / ATCC 24843) OX=284812 GN=rpl13 PE=1 SV=1	71238.7	47088	53214.8	57075.1	47996.9	57715.1	44152
SPAC3A11.07	O14121	11	10	90.1886	61674.8	Probable NADH-ubiquinone oxidoreductase C3A11.07_ mitochondrial OS=Schizosaccharomyces pombe (strain 972 / ATCC 24843) OX=284812 GN=SPAC3A11.07 PE=3 SV=1	44150.9	48366.5	21131.2	28008.3	46291.3	45581.9	37876.8
pcd1	Q09190	2	2	13.5988	14892.1	Putative cytidine deaminase OS=Schizosaccharomyces pombe (strain 972 / ATCC 24843) OX=284812 GN=pcd1 PE=3 SV=2	1468.12	891.048	1586.09	1592.18	1053.08	3910.86	1849.8
sec231	O74873	7	5	37.3298	84845.4	Protein transport protein sec23-1 OS=Schizosaccharomyces pombe (strain 972 / ATCC 24843) OX=284812 GN=sec231 PE=3 SV=1	123.52	1629.08	3505.88	2653.57	1319.97	6970.74	3912.8
rps101	Q09781	23	12	248.661	28488.2	Small ribosomal subunit protein eS1A OS=Schizosaccharomyces pombe (strain 972 / ATCC 24843) OX=284812 GN=rps101 PE=3 SV=2	143886	84562.1	84779.5	139217	102957	88768.5	80687.6
egd2	P87147	9	6	78.6953	18785.4	Nascent polypeptide-associated complex subunit alpha OS=Schizosaccharomyces pombe (strain 972 / ATCC 24843) OX=284812 GN=egd2 PE=1 SV=1	32027	20310.3	20633.5	15742.1	16648.5	18831.3	18153.2
ppa1	P23635	3	1	14.0309	35290.8	Minor serine/threonine-protein phosphatase PP2A-1 catalytic subunit OS=Schizosaccharomyces pombe (strain 972 / ATCC 24843) OX=284812 GN=ppa1 PE=3 SV=1	7568.03	6097.8	6875.56	8457.46	4171.53	8818.05	5460
spo14	Q10659	3	2	17.913	45078	Membrane glycoprotein spo14 OS=Schizosaccharomyces pombe (strain 972 / ATCC 24843) OX=284812 GN=spo14 PE=2 SV=1	200.547	975.389	1424.98	745.483	559.99	1974.53	1808.1
lcb2	Q09925	2	2	10.8066	67519.1	Serine palmitoyltransferase 2 OS=Schizosaccharomyces pombe (strain 972 / ATCC 24843) OX=284812 GN=lcb2 PE=3 SV=1	0	899.549	993.191	237.517	926.175	537.619	1546.53
pho1	P08091	7	5	60.6302	50557.2	Acid phosphatase OS=Schizosaccharomyces pombe (strain 972 / ATCC 24843) OX=284812 GN=pho1 PE=2 SV=1	27914.9	13317.2	19469.6	8453.67	8570.27	20641.1	5707.12
SPAC2E11.16c	O14081	6	3	29.0791	106818	Putative alpha_alpha-trehalose-phosphate synthase [UDP-forming] 106 kDa subunit OS=Schizosaccharomyces pombe (strain 972 / ATCC 24843) OX=284812 GN=SPAC2E11.16c PE=1 SV=1	669.831	3429.08	4907.95	3984.72	3968.62	4452.02	5168.38
pmi40	O43014	8	6	60.3068	45590.3	Mannose-6-phosphate isomerase OS=Schizosaccharomyces pombe (strain 972 / ATCC 24843) OX=284812 GN=pmi40 PE=3 SV=1	7085.02	7536.29	12264.9	8593.7	4818.48	9597.16	7175.17
mug87	O94418	6	1	32.8013	97564.3	Meiotically up-regulated gene 87 protein OS=Schizosaccharomyces pombe (strain 972 / ATCC 24843) OX=284812 GN=mug87 PE=1 SV=1	0	112.062	267.321	269.287	238.936	149.5	641.575
rps1602	P0CT65;P0CT64	12	8	97.3206	15395.1	Small ribosomal subunit protein uS9B OS=Schizosaccharomyces pombe (strain 972 / ATCC 24843) OX=284812 GN=rps1602 PE=3 SV=1	65727	80387.3	28116.4	30900.9	58728.5	78661	57419.7
SPAC1399.01c	Q9HE12	1	1	5.7799	64572.2	Putative purine permease C1399.01c OS=Schizosaccharomyces pombe (strain 972 / ATCC 24843) OX=284812 GN=SPAC1399.01c PE=3 SV=1	0.48637	1715.7	370.908	942.644	1601.85	567.107	2067.13
bud23	Q10162	2	1	10.4878	30083.5	18S rRNA (guanine-N(7))-methyltransferase bud23 OS=Schizosaccharomyces pombe (strain 972 / ATCC 24843) OX=284812 GN=bud23 PE=3 SV=1	0	43.9255	821.621	615.532	381.421	375.062	557.48
rps1701	O42984	9	3	89.6799	15514	Small ribosomal subunit protein eS17A OS=Schizosaccharomyces pombe (strain 972 / ATCC 24843) OX=284812 GN=rps1701 PE=3 SV=1	19829	36540.7	20443.4	27345.8	26431.2	18313.8	18657.4
rps1201	O14062	8	6	56.7711	15615.7	Small ribosomal subunit protein eS12A OS=Schizosaccharomyces pombe (strain 972 / ATCC 24843) OX=284812 GN=rps1201 PE=3 SV=1	44385.9	34064.2	33721.2	17810.7	21287	32676.5	19480.4
gpm1	P36623	17	15	140.462	23765.2	Phosphoglycerate mutase OS=Schizosaccharomyces pombe (strain 972 / ATCC 24843) OX=284812 GN=gpm1 PE=1 SV=1	82738.5	40115.5	40462	29969	24635.1	51882.3	27654.1
ssp2	O74536	11	6	57.0447	65996.2	SNF1-like protein kinase ssp2 OS=Schizosaccharomyces pombe (strain 972 / ATCC 24843) OX=284812 GN=ssp2 PE=1 SV=1	41974	33511.4	22644.1	43008.5	31050.4	30692.8	24370.9
rps2602	Q9UTG4	4	2	22.2586	13862.3	Small ribosomal subunit protein eS26B OS=Schizosaccharomyces pombe (strain 972 / ATCC 24843) OX=284812 GN=rps2602 PE=3 SV=1	226.088	351.765	775.466	74.8033	187.507	1279.3	638.5
SPAC22A12.10	O13901	1	1	5.7711	44083.6	Uncharacterized CDP-alcohol phosphatidyltransferase class-I family protein C22A12.10 OS=Schizosaccharomyces pombe (strain 972 / ATCC 24843) OX=284812 GN=SPAC22A12.10 PE=3 SV=1	800.175	2524.54	310.156	958.874	1906.83	929.601	1867.18
pro1	Q9UT44	4	3	23.8306	48707	Probable gamma-glutamyl phosphate reductase OS=Schizosaccharomyces pombe (strain 972 / ATCC 24843) OX=284812 GN=pro1 PE=3 SV=1	353.823	1388.16	7650.85	1485.56	1861.7	4412.5	4206.75
gpd3	O43026	32	3	424.623	35674.7	Glyceraldehyde-3-phosphate dehydrogenase 2 OS=Schizosaccharomyces pombe (strain 972 / ATCC 24843) OX=284812 GN=gpd3 PE=1 SV=1	29198.3	2863.14	2153.33	9498.54	5348.77	3576.6	1487.11
rps1101	P0CT73;P0CT74	16	12	179.181	17500.4	Small ribosomal subunit protein uS17A OS=Schizosaccharomyces pombe (strain 972 / ATCC 24843) OX=284812 GN=rps1101 PE=2 SV=1	357212	194062	83288.9	122594	201995	291934	221005
SPCC1672.11c	O74431	2	1	11.2839	148787	Probable cation-transporting ATPase C1672.11c OS=Schizosaccharomyces pombe (strain 972 / ATCC 24843) OX=284812 GN=SPCC1672.11c PE=3 SV=1	0	460.92	933.769	1560.9	836.076	896.314	2097.17
rpl35b	Q9USX4	10	5	105.535	12187.3	Large ribosomal subunit protein eL33A OS=Schizosaccharomyces pombe (strain 972 / ATCC 24843) OX=284812 GN=rpl35b PE=3 SV=2	29532.8	38448	37082.2	14399.8	32360.5	48885.1	31983.4
crn1	O13923	1	1	14.232	67015.5	Coronin-like protein crn1 OS=Schizosaccharomyces pombe (strain 972 / ATCC 24843) OX=284812 GN=crn1 PE=1 SV=1	440.541	1443.75	1639.83	1322.14	804.519	3414.69	1954.53
SPAC9E9.04	O14290	2	2	12.97	21238.1	Uncharacterized protein C9E9.04 OS=Schizosaccharomyces pombe (strain 972 / ATCC 24843) OX=284812 GN=SPAC9E9.04 PE=4 SV=1	1232.04	1151.75	148.424	144.195	415.142	1765.7	941.714
tif412	Q10055	7	4	36.2739	44706.2	ATP-dependent RNA helicase fal1 OS=Schizosaccharomyces pombe (strain 972 / ATCC 24843) OX=284812 GN=tif412 PE=1 SV=1	9.9624	4707.57	6018.35	4794.38	5095.62	5020.93	9169.6
pir2	O94326	2	1	10.492	70864.7	NURS complex subunit pir2 OS=Schizosaccharomyces pombe (strain 972 / ATCC 24843) OX=284812 GN=pir2 PE=1 SV=1	0	97.5385	642.581	134.224	211.127	245.357	322.755
ght5	P78831	7	5	57.1414	60320.5	High-affinity glucose transporter ght5 OS=Schizosaccharomyces pombe (strain 972 / ATCC 24843) OX=284812 GN=ght5 PE=1 SV=2	1826.92	6119.4	9568.04	4742.11	7854.44	5720.85	7742.69
rps1002	O13614	7	2	57.1526	16442.8	Small ribosomal subunit protein eS10B OS=Schizosaccharomyces pombe (strain 972 / ATCC 24843) OX=284812 GN=rps1002 PE=3 SV=1	15672.8	8697.82	7516.59	8408.07	6225.23	9879.2	7762.05
vht1	O13880	3	1	21.0718	62822.1	Vitamin H transporter 1 OS=Schizosaccharomyces pombe (strain 972 / ATCC 24843) OX=284812 GN=vht1 PE=2 SV=1	59.2848	977.613	739.734	322.153	738.133	433.732	1105
SPCC1620.06c	O94413	13	10	83.6606	34779.3	Ribose-phosphate pyrophosphokinase 2 OS=Schizosaccharomyces pombe (strain 972 / ATCC 24843) OX=284812 GN=SPCC1620.06c PE=1 SV=1	2072.92	25727.3	20780.9	30025.5	31150.6	18463.5	35837.2
rpl402	P35679	32	8	372.252	39767.1	Large ribosomal subunit protein uL4A OS=Schizosaccharomyces pombe (strain 972 / ATCC 24843) OX=284812 GN=rpl402 PE=1 SV=2	22159.2	23377.4	64397	30882.2	22536.4	27848	22630.4
bip1	P36604	18	12	146.303	73226.7	Endoplasmic reticulum chaperone BiP OS=Schizosaccharomyces pombe (strain 972 / ATCC 24843) OX=284812 GN=bip1 PE=3 SV=2	15150.7	19455.5	20865.9	18192.2	19827.2	22363.9	18035.1
rpl3001	P52808	6	4	81.6944	11591.6	Large ribosomal subunit protein eL30A OS=Schizosaccharomyces pombe (strain 972 / ATCC 24843) OX=284812 GN=rpl3001 PE=3 SV=2	138083	116143	103649	70904.9	93611.4	162676	134941
avt3	Q10074	2	2	11.3043	73060.9	Vacuolar amino acid transporter 3 OS=Schizosaccharomyces pombe (strain 972 / ATCC 24843) OX=284812 GN=avt3 PE=1 SV=1	24.1712	949.764	1970.17	1536.44	1099.1	1533.01	2430.27
fas1	Q9UUG0	28	24	177.057	230561	Fatty acid synthase subunit beta OS=Schizosaccharomyces pombe (strain 972 / ATCC 24843) OX=284812 GN=fas1 PE=1 SV=1	69586.3	128562	156073	109237	116724	157925	135302
tif225	P56287	5	3	29.2505	76325.8	Probable translation initiation factor eIF-2B subunit epsilon OS=Schizosaccharomyces pombe (strain 972 / ATCC 24843) OX=284812 GN=tif225 PE=1 SV=1	854.125	3047.55	818.204	873.262	2004.26	1130.37	2224.74
rps2401	O13784	6	3	55.9326	15470.1	Small ribosomal subunit protein eS24A OS=Schizosaccharomyces pombe (strain 972 / ATCC 24843) OX=284812 GN=rps2401 PE=3 SV=3	23776.1	9954.33	16994.3	9860.31	12065.6	11459.1	9935.79
elf1	O14134	19	14	130.608	116701	mRNA export factor elf1 OS=Schizosaccharomyces pombe (strain 972 / ATCC 24843) OX=284812 GN=elf1 PE=1 SV=1	25465.3	35155.9	20785.3	28024.3	26819.7	29123.9	38195.3
rpl3002	Q9UTP0	5	2	39.959	12242.4	Large ribosomal subunit protein eL30B OS=Schizosaccharomyces pombe (strain 972 / ATCC 24843) OX=284812 GN=rpl3002 PE=1 SV=1	9798.79	1375.57	6058.64	6441.62	3308.32	12967.8	15108.5
tif213	Q09130	8	3	62.1748	48781	Eukaryotic translation initiation factor 2 subunit gamma OS=Schizosaccharomyces pombe (strain 972 / ATCC 24843) OX=284812 GN=tif213 PE=2 SV=1	3248.47	8551.63	5869.52	7956.08	10739.4	5168.21	9344.99
rpl22	Q09668	6	5	41.9654	13320.4	Large ribosomal subunit protein eL22 OS=Schizosaccharomyces pombe (strain 972 / ATCC 24843) OX=284812 GN=rpl22 PE=1 SV=3	44671.1	43204.2	30648.4	35986.6	31607.8	59622.6	49328.2
SPAC3G6.03c	O14141	3	2	17.572	26894.6	dTTP/UTP pyrophosphatase OS=Schizosaccharomyces pombe (strain 972 / ATCC 24843) OX=284812 GN=SPAC3G6.03c PE=1 SV=2	96.7063	1393.55	2873.97	1208.06	1630.65	2094.94	1790.79
arg4	O94313	34	25	237.05	127480	Carbamoyl-phosphate synthase arginine-specific large chain OS=Schizosaccharomyces pombe (strain 972 / ATCC 24843) OX=284812 GN=arg4 PE=3 SV=1	166507	90844.7	43278.6	69866.7	64318	69136.3	49418.6
SPAC521.03	Q9P7B4	22	20	220.191	28148.6	NADP-dependent 3-hydroxy acid dehydrogenase OS=Schizosaccharomyces pombe (strain 972 / ATCC 24843) OX=284812 GN=SPAC521.03 PE=1 SV=1	38001.4	198330	167575	181953	225829	115247	291459
SPCC663.09c	Q7Z9I2	7	4	51.7835	27946.8	Uncharacterized oxidoreductase C663.09c OS=Schizosaccharomyces pombe (strain 972 / ATCC 24843) OX=284812 GN=SPCC663.09c PE=3 SV=1	0	908.491	8068.43	2994.99	1910.11	4111.28	5038.65
sum1	P79083	15	10	107.303	36811.3	Eukaryotic translation initiation factor 3 subunit I OS=Schizosaccharomyces pombe (strain 972 / ATCC 24843) OX=284812 GN=sum1 PE=1 SV=1	15114.1	23083.6	41299.6	39432	33581.4	31148.9	43644.6
pdb1	Q09171	17	14	160.178	39623.6	Pyruvate dehydrogenase E1 component subunit beta_ mitochondrial OS=Schizosaccharomyces pombe (strain 972 / ATCC 24843) OX=284812 GN=pdb1 PE=1 SV=1	15924.8	67564.4	53634.6	62674.5	67813.9	52399.5	69722.2
SPBC16H5.08c	O42943	12	10	81.1848	69213	Uncharacterized ABC transporter ATP-binding protein C16H5.08c OS=Schizosaccharomyces pombe (strain 972 / ATCC 24843) OX=284812 GN=SPBC16H5.08c PE=1 SV=1	2440.35	9741.12	11451.7	12993.6	16117.5	7457.79	14568.7
SPBC3D6.06c	P87171	7	7	42.6832	37338.1	Ribose-phosphate pyrophosphokinase 5 OS=Schizosaccharomyces pombe (strain 972 / ATCC 24843) OX=284812 GN=SPBC3D6.06c PE=3 SV=1	79.2629	11597.2	10713.5	9181.82	13926.8	7774.96	12911.6
sdh1	Q9UTJ7	21	13	164.419	70466.4	Probable succinate dehydrogenase [ubiquinone] flavoprotein subunit_ mitochondrial OS=Schizosaccharomyces pombe (strain 972 / ATCC 24843) OX=284812 GN=sdh1 PE=2 SV=1	56072.9	24242	16460.4	15914	18330.9	25461	10591.6
rpn11	P41878	7	4	47.8015	34572.1	26S proteasome regulatory subunit rpn11 OS=Schizosaccharomyces pombe (strain 972 / ATCC 24843) OX=284812 GN=rpn11 PE=1 SV=2	567.51	4080.4	7400.42	4275.22	6825.42	3335.63	6924.26
rpl4301	Q9HGL8	8	2	68.3094	10422.3	Large ribosomal subunit protein eL43A OS=Schizosaccharomyces pombe (strain 972 / ATCC 24843) OX=284812 GN=rpl4301 PE=1 SV=1	2136.09	3185	443.271	825.656	3685.43	1449.47	1716.7
SPAC824.07	Q9UT36	1	1	6.2773	28483.4	Probable hydroxyacylglutathione hydrolase C824.07 OS=Schizosaccharomyces pombe (strain 972 / ATCC 24843) OX=284812 GN=SPAC824.07 PE=3 SV=1	0	163.431	12.2352	0.0484095	0	555.722	270.211
hhf1	P09322	5	5	43.5496	11423.4	Histone H4 OS=Schizosaccharomyces pombe (strain 972 / ATCC 24843) OX=284812 GN=hhf1 PE=1 SV=2	7495.01	24363.2	20611.6	25952.4	27703.3	18622.1	27472.9
tip41	Q9USK5	1	1	6.1692	29454.9	Type 2A phosphatase activator tip41 OS=Schizosaccharomyces pombe (strain 972 / ATCC 24843) OX=284812 GN=tip41 PE=2 SV=1	0	863.229	364.294	453.504	491.157	526.098	652.681
cof1	P78929	3	2	14.6055	15619.9	Cofilin OS=Schizosaccharomyces pombe (strain 972 / ATCC 24843) OX=284812 GN=cof1 PE=1 SV=1	5192.54	1004.02	176.463	374.979	3760.96	1161.6	1133.95
rcf2	Q9P3B2	4	4	34.9928	27052.1	Respiratory supercomplex factor 2 homolog C1565.01 OS=Schizosaccharomyces pombe (strain 972 / ATCC 24843) OX=284812 GN=rcf2 PE=1 SV=1	1991.08	12383.6	8647.11	11444	17765.9	6329.34	13250.4
rpl1801	Q10192	11	7	115.511	21189.8	Large ribosomal subunit protein eL18A OS=Schizosaccharomyces pombe (strain 972 / ATCC 24843) OX=284812 GN=rpl1801 PE=1 SV=1	35664	48435.7	23252.2	22572.1	38287.1	41405.6	32888.6
SPBC713.03	Q9C1X2	5	5	27.2513	58473.3	Putative D-lactate dehydrogenase C713.03_ mitochondrial OS=Schizosaccharomyces pombe (strain 972 / ATCC 24843) OX=284812 GN=SPBC713.03 PE=3 SV=1	4986.42	4597.66	4571.05	5043.76	6392.47	2299	3982.84
rps1901	P58234	6	3	42.3158	16150.4	Small ribosomal subunit protein eS19A OS=Schizosaccharomyces pombe (strain 972 / ATCC 24843) OX=284812 GN=rps1901 PE=2 SV=1	1176.41	1297.44	11886.9	2685.05	1315.92	1647.96	1712.87
rps29	O74329	5	3	51.3271	6657.63	Small ribosomal subunit protein uS14 OS=Schizosaccharomyces pombe (strain 972 / ATCC 24843) OX=284812 GN=rps29 PE=3 SV=3	4703.35	9656.59	6676.99	5349.98	6722.26	4863.39	4597.31
rdh54	Q09772	5	4	29.5191	92965.7	Meiotic recombination protein rdh54 OS=Schizosaccharomyces pombe (strain 972 / ATCC 24843) OX=284812 GN=rdh54 PE=1 SV=3	4104.72	7507.25	2064.21	9999.59	14433.7	5042.1	6003.67
lys2	Q9UT74	9	7	56.4834	78024.8	Homoaconitase_ mitochondrial OS=Schizosaccharomyces pombe (strain 972 / ATCC 24843) OX=284812 GN=lys2 PE=3 SV=1	96138.1	14140.3	13190.9	14488.9	21398.9	13880.7	8304.48
eif3f	O43060	9	9	56.4402	33251	Eukaryotic translation initiation factor 3 subunit F OS=Schizosaccharomyces pombe (strain 972 / ATCC 24843) OX=284812 GN=eif3f PE=1 SV=1	70534.6	57452.4	25603	33033.5	48235.8	21787.2	32656.3
SPBC1711.16	Q9P775	3	2	14.3098	57336.8	Uncharacterized WD repeat-containing protein C17D11.16 OS=Schizosaccharomyces pombe (strain 972 / ATCC 24843) OX=284812 GN=SPBC1711.16 PE=1 SV=1	340.318	1999.67	1653.97	1638.33	1207.8	2377.71	1986.72
spg1	P87027	2	1	9.6597	22543.3	Septum-promoting GTP-binding protein 1 OS=Schizosaccharomyces pombe (strain 972 / ATCC 24843) OX=284812 GN=spg1 PE=1 SV=1	0	996.403	402.976	506.544	826.068	292.828	799.025
SPCC622.14	O94601	3	2	17.8834	35518.3	Uncharacterized protein C622.14 OS=Schizosaccharomyces pombe (strain 972 / ATCC 24843) OX=284812 GN=SPCC622.14 PE=4 SV=2	0	491.005	2077.33	672.97	838.727	833.898	916.651
fas2	Q10289	45	33	312.424	202170	Fatty acid synthase subunit alpha OS=Schizosaccharomyces pombe (strain 972 / ATCC 24843) OX=284812 GN=fas2 PE=1 SV=2	209497	72562.3	62906.9	134149	75455.7	99449.3	68920.5
SPAC637.03	O94440	1	1	7.715	30600.5	Uncharacterized protein C637.03 OS=Schizosaccharomyces pombe (strain 972 / ATCC 24843) OX=284812 GN=SPAC637.03 PE=4 SV=1	7.7211	955.095	3540.8	2211.76	1640.68	2181.93	2011.12
ssc1	P22774	21	18	181.16	72976.7	Iron-sulfur cluster biogenesis chaperone_ mitochondrial OS=Schizosaccharomyces pombe (strain 972 / ATCC 24843) OX=284812 GN=ssc1 PE=1 SV=2	145520	96043.8	45953.1	85443.4	71614.7	75098.6	58187
shf1	Q9UUI2	3	3	14.8839	18923.4	Small histone ubiquitination factor 1 OS=Schizosaccharomyces pombe (strain 972 / ATCC 24843) OX=284812 GN=shf1 PE=1 SV=1	97723.4	39955.1	3978.06	6790.21	6342.32	18177.5	5018.43
idi1	Q10132	3	1	17.0577	27108.1	Isopentenyl-diphosphate delta-isomerase OS=Schizosaccharomyces pombe (strain 972 / ATCC 24843) OX=284812 GN=idi1 PE=2 SV=2	4950.98	3901.21	2802.23	2221.28	4256.09	1631.29	2432.9
nmt1	P36597	8	6	52.3668	38965.7	4-amino-5-hydroxymethyl-2-methylpyrimidine phosphate synthase OS=Schizosaccharomyces pombe (strain 972 / ATCC 24843) OX=284812 GN=nmt1 PE=2 SV=1	31640.5	16057	8581.23	10900.9	16311.4	8711.67	9041.96
rpl1702	O59794	8	3	78.506	20827	Large ribosomal subunit protein uL22B OS=Schizosaccharomyces pombe (strain 972 / ATCC 24843) OX=284812 GN=rpl1702 PE=3 SV=1	173.31	224.47	11174.8	4511.03	1047.3	131.116	461.604
vps66	Q9US27	1	1	5.9155	33247.4	Putative lysophosphatidic acid:oleoyl-CoA acyltransferase OS=Schizosaccharomyces pombe (strain 972 / ATCC 24843) OX=284812 GN=vps66 PE=3 SV=2	0	284.252	396.131	348.678	285.693	179.794	634.501
adk1	P33075	2	1	15.1446	24375.1	Adenylate kinase OS=Schizosaccharomyces pombe (strain 972 / ATCC 24843) OX=284812 GN=adk1 PE=1 SV=1	6380.6	2580.37	4450.73	3893.33	1805.27	5826.59	2767.75
ade3	O14228	31	23	209.029	144867	Phosphoribosylformylglycinamidine synthase OS=Schizosaccharomyces pombe (strain 972 / ATCC 24843) OX=284812 GN=ade3 PE=1 SV=1	49605.9	37043.7	38540.9	56479.1	34217	42853.1	43948.8
rps402	Q9USW5	24	2	240.201	29658.8	Small ribosomal subunit protein eS4B OS=Schizosaccharomyces pombe (strain 972 / ATCC 24843) OX=284812 GN=rps402 PE=1 SV=1	6603.19	2972.86	5142.28	2499.21	3457.35	3892.48	2303.62
SPBP8B7.18c	O94266	12	10	82.1821	61354.6	Putative hydroxymethylpyrimidine/phosphomethylpyrimidine kinase 2 OS=Schizosaccharomyces pombe (strain 972 / ATCC 24843) OX=284812 GN=SPBP8B7.18c PE=3 SV=1	22168.8	17432.3	24766.3	20714.6	16786.6	24642	16238.5
mrpl7	O14337	2	1	11.6954	32384.5	Large ribosomal subunit protein uL5m OS=Schizosaccharomyces pombe (strain 972 / ATCC 24843) OX=284812 GN=mrpl7 PE=3 SV=1	0	301.88	1534.23	330.153	351.751	475.152	729.516
arg1	O74548	3	3	16.5939	47509.5	Probable acetylornithine aminotransferase_ mitochondrial OS=Schizosaccharomyces pombe (strain 972 / ATCC 24843) OX=284812 GN=arg1 PE=2 SV=1	282.061	609.866	2133.12	1730.54	825.807	1748.83	2060.24
rpl2502	O74391;Q10330	12	8	143.812	15767.5	Large ribosomal subunit protein uL23B OS=Schizosaccharomyces pombe (strain 972 / ATCC 24843) OX=284812 GN=rpl2502 PE=3 SV=1	322773	165385	195962	132295	129311	205257	149296
tif471	Q10475	8	6	39.3744	154035	Eukaryotic translation initiation factor 4 gamma OS=Schizosaccharomyces pombe (strain 972 / ATCC 24843) OX=284812 GN=tif471 PE=1 SV=1	7414.1	18597.8	11923.8	13302.2	10388.8	8535.1	11596.1
SPAC24B11.05	Q09893	8	7	66.6208	26513.6	Uncharacterized protein C24B11.05 OS=Schizosaccharomyces pombe (strain 972 / ATCC 24843) OX=284812 GN=SPAC24B11.05 PE=3 SV=1	50031.9	40829.3	56291.2	51730.8	47570.8	73070.1	48436.5
rpb3	P37382	1	1	12.5686	33716	DNA-directed RNA polymerase II subunit RPB3 OS=Schizosaccharomyces pombe (strain 972 / ATCC 24843) OX=284812 GN=rpb3 PE=1 SV=2	650.447	1143.05	1929.08	1098.29	679.219	3219.17	1911.53
adh4	Q09669	7	6	43.3462	45527.5	Alcohol dehydrogenase 4 OS=Schizosaccharomyces pombe (strain 972 / ATCC 24843) OX=284812 GN=adh4 PE=1 SV=1	14508.4	35858	1305.03	3170.92	4445.36	2880.7	3128.42
cct5	Q9UTM4	14	9	79.9898	59377.4	T-complex protein 1 subunit epsilon OS=Schizosaccharomyces pombe (strain 972 / ATCC 24843) OX=284812 GN=cct5 PE=3 SV=1	443.648	5511.87	10492.8	5288.91	7276.6	4978.75	7631.45
rpl1902	O42699	12	3	120.353	22753.6	Large ribosomal subunit protein eL19B OS=Schizosaccharomyces pombe (strain 972 / ATCC 24843) OX=284812 GN=rpl1902 PE=2 SV=2	51098.3	97620.2	82466.9	74956.1	81587	76011.8	100520
rpl31	Q9URX6	7	5	58.9694	13261.4	Large ribosomal subunit protein eL31 OS=Schizosaccharomyces pombe (strain 972 / ATCC 24843) OX=284812 GN=rpl31 PE=1 SV=1	4234.65	12583.5	12399.7	8132.73	9434.75	10999.9	12391.2
SPBC1198.05	Q9P6I5	3	3	15.7483	22394.7	Guanylate kinase OS=Schizosaccharomyces pombe (strain 972 / ATCC 24843) OX=284812 GN=SPBC1198.05 PE=3 SV=1	16.989	607.989	2797.1	515.772	206.151	3022.24	1920.53
SPAC24H6.10c	Q09755	4	3	32.5623	39760.3	Putative phospho-2-dehydro-3-deoxyheptonate aldolase OS=Schizosaccharomyces pombe (strain 972 / ATCC 24843) OX=284812 GN=SPAC24H6.10c PE=3 SV=1	445.819	1398.58	11922	6171.92	2072.43	11421.2	6900.6
fsf1	O13793	3	2	15.9793	35447.4	Sideroflexin fsf1 OS=Schizosaccharomyces pombe (strain 972 / ATCC 24843) OX=284812 GN=fsf1 PE=3 SV=2	45.3411	958.28	4410.21	1608.39	1420.67	1771.12	2404.58
SPAC694.02	Q9P7T8	4	3	21.0565	195059	Uncharacterized helicase C694.02 OS=Schizosaccharomyces pombe (strain 972 / ATCC 24843) OX=284812 GN=SPAC694.02 PE=3 SV=1	897.782	4152.88	5418.55	3023.25	4750.39	2777.51	5152.87
acp2	Q9HGP5	3	2	17.1158	29845.2	F-actin-capping protein subunit beta OS=Schizosaccharomyces pombe (strain 972 / ATCC 24843) OX=284812 GN=acp2 PE=1 SV=1	15209.5	3371.41	2916.47	3283.17	4622.33	3358.42	2166.76
ras1	P08647	2	2	9.9214	24734	Ras-like protein 1 OS=Schizosaccharomyces pombe (strain 972 / ATCC 24843) OX=284812 GN=ras1 PE=1 SV=2	1176.96	2952.91	1614.2	3937.78	5855.12	2280.88	2023.04
aes1	Q8NIL3	6	5	36.9159	32228.7	Antisense-enhancing sequence 1 OS=Schizosaccharomyces pombe (strain 972 / ATCC 24843) OX=284812 GN=aes1 PE=3 SV=1	85280.9	13160	5480.55	5812.19	10547	10062.9	4029.38
SPBC9B6.11c	Q9Y7M8	3	2	14.8954	57650.9	Probable RNA exonuclease C9B6.11c OS=Schizosaccharomyces pombe (strain 972 / ATCC 24843) OX=284812 GN=SPBC9B6.11c PE=3 SV=1	403.172	2907.16	2057.4	2814.21	2436.29	2347.11	2540.25
SPAC22A12.16	O13907	11	8	99.7494	53942.7	Probable ATP-citrate synthase subunit 2 OS=Schizosaccharomyces pombe (strain 972 / ATCC 24843) OX=284812 GN=SPAC22A12.16 PE=1 SV=1	16817.3	45519.5	24017.8	32011.1	36792.3	24471.2	45259.1
erg5	O13820	14	10	111.73	62271.2	C-22 sterol desaturase ERG5 OS=Schizosaccharomyces pombe (strain 972 / ATCC 24843) OX=284812 GN=erg5 PE=1 SV=3	3647.98	17476.2	16841.5	12587.2	13773.3	12650.2	19336.7
dpm1	O14466	7	6	49.2264	26672	Dolichol-phosphate mannosyltransferase OS=Schizosaccharomyces pombe (strain 972 / ATCC 24843) OX=284812 GN=dpm1 PE=2 SV=1	1659.59	15100.1	16893.9	13628.2	12655.8	13731.6	16112.2
SPBC902.04	Q9USP9	5	2	28.8219	66899.1	Uncharacterized RNA-binding protein C902.04 OS=Schizosaccharomyces pombe (strain 972 / ATCC 24843) OX=284812 GN=SPBC902.04 PE=1 SV=1	26.1716	561.037	1790.59	680.605	686.76	691.908	1116.29
bsu1	P33532	1	1	7.2567	58484.4	Vitamin B6 transporter bsu1 OS=Schizosaccharomyces pombe (strain 972 / ATCC 24843) OX=284812 GN=bsu1 PE=3 SV=2	0	1154.02	5699.35	2739.18	1438.69	1347.41	4232.86
SPCC364.06	O59797	6	6	33.6431	44347.7	Putative nucleosome assembly protein C364.06 OS=Schizosaccharomyces pombe (strain 972 / ATCC 24843) OX=284812 GN=SPCC364.06 PE=1 SV=1	16740.8	2701.04	11139.5	9002.8	5770.09	6240.9	5582.13
SPAC11D3.15	Q10094	13	6	78.386	143725	Uncharacterized protein C11D3.15 OS=Schizosaccharomyces pombe (strain 972 / ATCC 24843) OX=284812 GN=SPAC11D3.15 PE=3 SV=1	11163.1	34622.5	14781.2	15979.9	23985	17530.8	23819.3
abc2	Q10185	7	6	37.1198	166938	ATP-binding cassette transporter abc2 OS=Schizosaccharomyces pombe (strain 972 / ATCC 24843) OX=284812 GN=abc2 PE=1 SV=1	2372.43	4704.14	26451.1	11185.4	6305.38	22439.2	13492.4
asn1	P78753	3	1	16.3032	63241	Probable asparagine synthetase [glutamine-hydrolyzing] OS=Schizosaccharomyces pombe (strain 972 / ATCC 24843) OX=284812 GN=asn1 PE=1 SV=3	3354.51	1622.25	0	370.957	1156.89	897.406	872.974
rps1001	O14112	8	3	68.2061	16275.6	Small ribosomal subunit protein eS10A OS=Schizosaccharomyces pombe (strain 972 / ATCC 24843) OX=284812 GN=rps1001 PE=3 SV=1	11246.5	6678.6	5847.96	5487.69	5328.76	7275.33	5707.33
smd1	O42661	4	3	24.5504	13089.4	Small nuclear ribonucleoprotein Sm D1 OS=Schizosaccharomyces pombe (strain 972 / ATCC 24843) OX=284812 GN=smd1 PE=1 SV=1	2132.06	1215.03	6821.07	4761.31	5260.52	2950.71	5002.98
apt1	O42842	3	3	34.4499	20746.1	Adenine phosphoribosyltransferase OS=Schizosaccharomyces pombe (strain 972 / ATCC 24843) OX=284812 GN=apt1 PE=3 SV=1	6884.22	11403.3	19397.2	10837.2	8080.77	22285.9	17159.9
tif6	O94476	1	1	7.1749	26232.5	Eukaryotic translation initiation factor 6 OS=Schizosaccharomyces pombe (strain 972 / ATCC 24843) OX=284812 GN=tif6 PE=1 SV=1	2649.08	327.727	1983.72	1775.69	585.882	5816.25	3709.75
apl4	Q9UU81	6	3	30.6804	96041.8	AP-1 complex subunit gamma-1 OS=Schizosaccharomyces pombe (strain 972 / ATCC 24843) OX=284812 GN=apl4 PE=3 SV=1	225.829	3216.86	5362.55	3247.74	2271.23	3813.56	4771.64
rpl401	Q9P784	30	7	358.765	39910.3	Large ribosomal subunit protein uL4B OS=Schizosaccharomyces pombe (strain 972 / ATCC 24843) OX=284812 GN=rpl401 PE=1 SV=1	16006.5	22157.3	26555.3	18615.5	13914.7	23786.2	17667.8
pab1	P31209	19	16	147.445	71512.9	Polyadenylate-binding protein_ cytoplasmic and nuclear OS=Schizosaccharomyces pombe (strain 972 / ATCC 24843) OX=284812 GN=pab1 PE=1 SV=2	16446.4	56750.9	38000.8	43783.4	49265	34669.3	51362.4
paa1	Q9UT08	5	2	37.2992	66616.9	Protein phosphatase PP2A regulatory subunit A OS=Schizosaccharomyces pombe (strain 972 / ATCC 24843) OX=284812 GN=paa1 PE=1 SV=1	236.381	1656.69	3692.25	1849.29	1735.8	2491.52	2072.25
met26	Q9UT19	89	78	1007.06	85339.9	Probable 5-methyltetrahydropteroyltriglutamate--homocysteine methyltransferase OS=Schizosaccharomyces pombe (strain 972 / ATCC 24843) OX=284812 GN=met26 PE=1 SV=1	824385	1.8659e+06	1.49037e+06	1.58564e+06	1.6049e+06	1.49367e+06	1.70675e+06
rps2601	Q9UT56	4	2	25.103	13876.3	Small ribosomal subunit protein eS26A OS=Schizosaccharomyces pombe (strain 972 / ATCC 24843) OX=284812 GN=rps2601 PE=3 SV=1	1989.02	2515.79	3212.23	2357.83	3046.88	2146.86	3231.41
tom40	O13656	3	3	16.2473	37552.7	Probable mitochondrial import receptor subunit tom40 OS=Schizosaccharomyces pombe (strain 972 / ATCC 24843) OX=284812 GN=tom40 PE=3 SV=3	1379.31	3673.67	6928.92	6096.07	4547.9	6094.08	4962.96
rpl2102	O42706	6	1	63.6613	18353.1	Large ribosomal subunit protein eL21B OS=Schizosaccharomyces pombe (strain 972 / ATCC 24843) OX=284812 GN=rpl2102 PE=2 SV=2	21842.5	21917.1	13278.5	14171.4	18707.6	13837.7	13899.7
SPBC4C3.03	O43056	8	4	42.0276	36608.6	Probable homoserine kinase OS=Schizosaccharomyces pombe (strain 972 / ATCC 24843) OX=284812 GN=SPBC4C3.03 PE=3 SV=1	5434	10342.8	6630.3	5149.88	7262.62	6689.28	8989.23
rpl1101	P0CT77;P0CT78	10	8	105.947	19891.2	Large ribosomal subunit protein uL5A OS=Schizosaccharomyces pombe (strain 972 / ATCC 24843) OX=284812 GN=rpl1101 PE=1 SV=1	2037.38	4790.99	19927.8	8111.78	4210.86	4750.28	3972.48
qcr10	Q9P7E0	1	1	5.8324	9124.81	Cytochrome b-c1 complex subunit 10 OS=Schizosaccharomyces pombe (strain 972 / ATCC 24843) OX=284812 GN=qcr10 PE=3 SV=1	10.2734	330.251	542.285	296.46	600.413	104.783	612.791
gas5	O13692	1	1	6.3017	53692.7	1_3-beta-glucanosyltransferase gas5 OS=Schizosaccharomyces pombe (strain 972 / ATCC 24843) OX=284812 GN=gas5 PE=1 SV=1	311.916	0	117.153	0	8.57401	1189.04	12.1856
mae2	P40375	6	2	27.9795	62535	NAD-dependent malic enzyme OS=Schizosaccharomyces pombe (strain 972 / ATCC 24843) OX=284812 GN=mae2 PE=1 SV=1	2032.61	2308.87	1400.82	736.292	2178.39	2258.73	1305.47
atp7	O94390	4	1	22.3774	19138.2	ATP synthase subunit d_ mitochondrial OS=Schizosaccharomyces pombe (strain 972 / ATCC 24843) OX=284812 GN=atp7 PE=3 SV=3	0.695614	874.003	4420.99	710.244	705.919	1290.44	1076.71
tef3	P40921	18	14	166.51	45786.4	Elongation factor 1-gamma OS=Schizosaccharomyces pombe (strain 972 / ATCC 24843) OX=284812 GN=tef3 PE=1 SV=1	59717	151569	71188.3	89039.6	131161	72134.3	123908
SPAC56F8.03	Q10251	5	3	29.9394	119931	Eukaryotic translation initiation factor 5B OS=Schizosaccharomyces pombe (strain 972 / ATCC 24843) OX=284812 GN=SPAC56F8.03 PE=1 SV=1	3157.18	5363.87	23849.5	13314.4	4560.16	7963.39	5762.7
kgd1	O74378	7	3	33.4199	114164	2-oxoglutarate dehydrogenase_ mitochondrial OS=Schizosaccharomyces pombe (strain 972 / ATCC 24843) OX=284812 GN=kgd1 PE=3 SV=1	154.324	782.849	1484.12	3621.58	773.734	2131.85	2328.08
rps403	Q9P4W9	22	1	230.409	29674.9	Small ribosomal subunit protein eS4C OS=Schizosaccharomyces pombe (strain 972 / ATCC 24843) OX=284812 GN=rps403 PE=1 SV=1	1460.94	1542.89	181.634	75.5501	548.797	1369.7	615.125
thi2	P40998	33	30	500.929	35274.6	Thiamine thiazole synthase OS=Schizosaccharomyces pombe (strain 972 / ATCC 24843) OX=284812 GN=thi2 PE=2 SV=2	591185	229658	752134	606039	757063	483700	650024
sal3	O74476	5	3	26.2613	121870	Importin subunit beta-3 OS=Schizosaccharomyces pombe (strain 972 / ATCC 24843) OX=284812 GN=sal3 PE=3 SV=1	6925	9049.35	3876.64	6529.74	8291.24	6066.06	7761.96
tbp1	O14126	11	5	72.2788	48835.9	26S proteasome regulatory subunit 6A OS=Schizosaccharomyces pombe (strain 972 / ATCC 24843) OX=284812 GN=tbp1 PE=3 SV=1	28025.4	20154.5	2714.5	10047.5	6602.92	7733.96	8208
ssa1	Q10265	26	4	310.393	70143	Probable heat shock protein ssa1 OS=Schizosaccharomyces pombe (strain 972 / ATCC 24843) OX=284812 GN=ssa1 PE=1 SV=2	43171.2	17180.1	7206.62	9471.15	21119.8	7738.06	7114.63
his7	O59667	1	1	6.9087	46182.9	Histidine biosynthesis bifunctional protein his7 OS=Schizosaccharomyces pombe (strain 972 / ATCC 24843) OX=284812 GN=his7 PE=3 SV=1	23.87	1701.35	3204.28	1372.61	1371.63	1237.45	2093.03
tim50	O13636	6	3	28.7746	52571.9	Mitochondrial import inner membrane translocase subunit tim50 OS=Schizosaccharomyces pombe (strain 972 / ATCC 24843) OX=284812 GN=tim50 PE=3 SV=1	2902.18	9172.9	7842.36	9516.42	9323.72	6695.65	9244.63
gsk3	Q10452	4	4	40.4345	44165.2	Protein kinase gsk3 OS=Schizosaccharomyces pombe (strain 972 / ATCC 24843) OX=284812 GN=gsk3 PE=1 SV=3	655.181	3560.13	14520.7	7614.18	4238.69	1134.75	2604.46
rpl1601	O42991	15	4	169.067	22170.2	Large ribosomal subunit protein uL13B OS=Schizosaccharomyces pombe (strain 972 / ATCC 24843) OX=284812 GN=rpl1601 PE=1 SV=1	7621.71	27765.5	48343.4	22414.1	14208.8	18900.3	16094.6
cct3	O74341	23	17	148.636	58480.8	T-complex protein 1 subunit gamma OS=Schizosaccharomyces pombe (strain 972 / ATCC 24843) OX=284812 GN=cct3 PE=1 SV=1	91388.5	68022.8	34831.8	55589.9	66096.1	40503.3	45581.2
atp1	P24487	25	21	238.355	58587.8	ATP synthase subunit alpha_ mitochondrial OS=Schizosaccharomyces pombe (strain 972 / ATCC 24843) OX=284812 GN=atp1 PE=3 SV=1	197068	114064	96263.6	98783	108446	115568	95703.8
leu3	O59736	10	6	63.005	64041.8	2-isopropylmalate synthase OS=Schizosaccharomyces pombe (strain 972 / ATCC 24843) OX=284812 GN=leu3 PE=3 SV=2	5161.8	4756.54	6752.41	2792.83	3741.09	8107.07	5700.26
rps901	Q09757	16	3	178.594	22160.8	Small ribosomal subunit protein uS4A OS=Schizosaccharomyces pombe (strain 972 / ATCC 24843) OX=284812 GN=rps901 PE=1 SV=2	6192.06	4951.19	3557.11	3824.92	4179.36	5605.89	5436.3
rpl2101	Q9UUC1	5	3	76.4846	18380.2	Large ribosomal subunit protein eL21A OS=Schizosaccharomyces pombe (strain 972 / ATCC 24843) OX=284812 GN=rpl2101 PE=1 SV=1	64421.1	58641.6	40617.6	37938.3	42496.5	49071.6	41787.1
fyu1	P78811	22	18	195.738	56429.6	Probable UTP--glucose-1-phosphate uridylyltransferase OS=Schizosaccharomyces pombe (strain 972 / ATCC 24843) OX=284812 GN=fyu1 PE=1 SV=2	14069	50052.2	49880.4	44717.6	54340.2	33225.9	50843.1
hob1	O74352	1	1	6.9757	51391.6	Protein hob1 OS=Schizosaccharomyces pombe (strain 972 / ATCC 24843) OX=284812 GN=hob1 PE=1 SV=1	367.796	362.381	641.818	376.812	239.088	2434.91	408.361
nda2	P04688	18	7	165.628	51152.5	Tubulin alpha-1 chain OS=Schizosaccharomyces pombe (strain 972 / ATCC 24843) OX=284812 GN=nda2 PE=1 SV=2	24194.5	31034.3	32323.8	31336.9	28479.8	35567.9	30442.2
SPAC6G10.04c	O14250	3	2	17.7586	30110.9	Probable proteasome subunit alpha type-6 OS=Schizosaccharomyces pombe (strain 972 / ATCC 24843) OX=284812 GN=SPAC6G10.04c PE=3 SV=1	1609.69	4438.19	4263.81	4132.26	4251.79	3321.25	4667.65
SPAC11D3.02c	Q10081	4	2	24.5684	17414.1	UPF0039 protein C11D3.02c OS=Schizosaccharomyces pombe (strain 972 / ATCC 24843) OX=284812 GN=SPAC11D3.02c PE=3 SV=1	16078.8	9238.28	2204.69	8298.97	9033.01	11774.3	9041.77
SPAC56E4.03	O14192	12	7	92.8673	53166.8	Aromatic amino acid aminotransferase C56E4.03 OS=Schizosaccharomyces pombe (strain 972 / ATCC 24843) OX=284812 GN=SPAC56E4.03 PE=3 SV=1	47554.8	38825.1	34022.1	43180.2	25854.7	46072.9	40894.6
rna14	O14233	2	1	8.8412	83926	mRNA 3'-end-processing protein rna14 OS=Schizosaccharomyces pombe (strain 972 / ATCC 24843) OX=284812 GN=rna14 PE=3 SV=1	435.542	629.1	683.918	528.149	727.662	507.817	304.221
SPAC3H1.05	Q10071	2	1	12.4338	54001.3	Probable CAAX prenyl protease 1 OS=Schizosaccharomyces pombe (strain 972 / ATCC 24843) OX=284812 GN=SPAC3H1.05 PE=3 SV=1	6913.15	1903.86	376.033	1494.55	1738.81	1007.57	649.057
spi1	P28748	7	4	65.9469	24555.3	GTP-binding nuclear protein spi1 OS=Schizosaccharomyces pombe (strain 972 / ATCC 24843) OX=284812 GN=spi1 PE=1 SV=1	61122.2	60304.6	25603.7	28136.8	54323.2	47643.4	42995.6
rvb2	O94692	6	4	53.0865	51561.8	RuvB-like helicase 2 OS=Schizosaccharomyces pombe (strain 972 / ATCC 24843) OX=284812 GN=rvb2 PE=1 SV=1	76697.5	41641.8	11027.7	20200.8	30460.7	17300.3	17871.1
SPAC4A8.14	P41831	4	3	28.0358	45352.7	Ribose-phosphate pyrophosphokinase 1 OS=Schizosaccharomyces pombe (strain 972 / ATCC 24843) OX=284812 GN=SPAC4A8.14 PE=3 SV=1	4671.92	56107.9	57390.3	80234.6	25608.7	11242.2	28558.1
gly1	O13940	3	3	17.3116	41318.6	Probable low-specificity L-threonine aldolase OS=Schizosaccharomyces pombe (strain 972 / ATCC 24843) OX=284812 GN=gly1 PE=3 SV=1	2143.59	3678.53	858.726	1374.8	1609.18	2004.23	3521.47
cda1	O13842	4	2	21.5656	36206.9	Putative polysaccharide deacetylase OS=Schizosaccharomyces pombe (strain 972 / ATCC 24843) OX=284812 GN=cda1 PE=1 SV=1	12926.3	23.9829	253.013	359.689	1616.8	1692.52	443.815
SPBC1703.07	Q9P7W3	23	20	183.512	67203.9	Probable ATP-citrate synthase subunit 1 OS=Schizosaccharomyces pombe (strain 972 / ATCC 24843) OX=284812 GN=SPBC1703.07 PE=1 SV=1	10127.1	49068.6	65011.3	45145.4	45112.6	42454.7	54196.1
arc4	Q92352	3	3	19.4442	19614.8	Actin-related protein 2/3 complex subunit 4 OS=Schizosaccharomyces pombe (strain 972 / ATCC 24843) OX=284812 GN=arc4 PE=1 SV=1	2099.75	1058.75	1907.37	724.721	700.818	4723.52	1886.87
urg1	Q9US41	26	21	280.92	49034.9	Uracil-regulated protein 1 OS=Schizosaccharomyces pombe (strain 972 / ATCC 24843) OX=284812 GN=urg1 PE=2 SV=1	306689	90255.6	54066.5	163448	171631	138352	185165
zwf1	O00091	30	23	284.605	57204.5	Glucose-6-phosphate 1-dehydrogenase OS=Schizosaccharomyces pombe (strain 972 / ATCC 24843) OX=284812 GN=zwf1 PE=3 SV=2	73696.5	91114.4	119080	89958.8	101595	55003.9	97144.2
rtn1	P53694	2	1	11.28	33659.4	Reticulon-like protein 1 OS=Schizosaccharomyces pombe (strain 972 / ATCC 24843) OX=284812 GN=rtn1 PE=1 SV=1	0	127.094	1146.79	1278.04	258.8	130.451	1650.87
fib1	P35551	11	10	95.9897	32040.5	rRNA 2'-O-methyltransferase fibrillarin OS=Schizosaccharomyces pombe (strain 972 / ATCC 24843) OX=284812 GN=fib1 PE=1 SV=1	9134.79	27719.8	24593.2	31496.2	32581.8	18389.4	29902.9
his4	O94303	14	11	85.7771	59399.8	Imidazole glycerol phosphate synthase hisHF OS=Schizosaccharomyces pombe (strain 972 / ATCC 24843) OX=284812 GN=his4 PE=3 SV=3	7026.06	17103	19218.1	14800.1	13291.7	17434.5	17831.6
sec21	P87140	7	4	40.6775	100936	Probable coatomer subunit gamma OS=Schizosaccharomyces pombe (strain 972 / ATCC 24843) OX=284812 GN=sec21 PE=1 SV=1	3929.44	4911.4	8931.04	7497.21	4263	6600.37	4942.22
erg10	Q9UQW6	12	10	84.1593	40997.9	Acetyl-CoA acetyltransferase OS=Schizosaccharomyces pombe (strain 972 / ATCC 24843) OX=284812 GN=erg10 PE=2 SV=1	72203.4	22073.4	30652.7	24702.3	21958	36552.7	24778.7
tif212	P56329	5	3	28.6636	35960.6	Probable eukaryotic translation initiation factor 2 subunit beta OS=Schizosaccharomyces pombe (strain 972 / ATCC 24843) OX=284812 GN=tif212 PE=1 SV=2	21.7265	2639.26	3592.69	2576.97	2867.59	946.117	3080.59
sou1	Q9Y6Z9	4	3	26.525	27437.2	Sorbose reductase sou1 OS=Schizosaccharomyces pombe (strain 972 / ATCC 24843) OX=284812 GN=sou1 PE=3 SV=1	897.195	2869.12	5178.84	2399.71	2658.17	1432.71	1592.53
tif35	P78795	9	6	66.9293	31494.4	Eukaryotic translation initiation factor 3 subunit G OS=Schizosaccharomyces pombe (strain 972 / ATCC 24843) OX=284812 GN=tif35 PE=1 SV=2	4620.26	33029.4	31162.2	27689.5	32388.1	19121.9	30229.2
cka1	P40231	4	4	24.3115	39527.4	Casein kinase II subunit alpha OS=Schizosaccharomyces pombe (strain 972 / ATCC 24843) OX=284812 GN=cka1 PE=2 SV=2	1872.3	1188.65	8183.05	1913.13	1149.83	2757	1784.61
cct8	P78921	13	8	89.7468	59956	Probable T-complex protein 1 subunit theta OS=Schizosaccharomyces pombe (strain 972 / ATCC 24843) OX=284812 GN=cct8 PE=2 SV=3	3696.23	13229.5	19616.7	11580	11496.3	12187.1	16306.4
SPCC364.07	P87228	19	15	173.805	50882.9	Putative D-3-phosphoglycerate dehydrogenase OS=Schizosaccharomyces pombe (strain 972 / ATCC 24843) OX=284812 GN=SPCC364.07 PE=1 SV=1	83354.6	43421	38213.6	46711.3	46423.7	35616.7	52593.4
SPAC24C9.06c	O13966	20	16	139.843	86113.5	Aconitate hydratase_ mitochondrial OS=Schizosaccharomyces pombe (strain 972 / ATCC 24843) OX=284812 GN=SPAC24C9.06c PE=3 SV=2	88584.6	53597.6	46824.2	40408.5	45826.5	59155.5	41478.1
SPAC22G7.01c	Q09795	11	7	58.8121	66680.9	Uncharacterized peptidase C22G7.01c OS=Schizosaccharomyces pombe (strain 972 / ATCC 24843) OX=284812 GN=SPAC22G7.01c PE=3 SV=4	19280.6	6705.81	6614.17	3248.52	6180.48	7304.28	3900.1
rad24	P42656	6	6	48.8118	30082.5	Checkpoint signal transducer rad24 OS=Schizosaccharomyces pombe (strain 972 / ATCC 24843) OX=284812 GN=rad24 PE=1 SV=2	154026	58092.3	50867.7	73308.9	66502.2	74375.4	53344.2
gar2	P41891	8	4	44.7857	52987.7	Protein gar2 OS=Schizosaccharomyces pombe (strain 972 / ATCC 24843) OX=284812 GN=gar2 PE=1 SV=2	1197.53	3225.8	4116.87	5129.19	4405.66	2832.59	4220.89
rpn6	Q9P7S2	3	2	19.7986	47341.4	Probable 26S proteasome regulatory subunit rpn6 OS=Schizosaccharomyces pombe (strain 972 / ATCC 24843) OX=284812 GN=rpn6 PE=3 SV=1	282.498	914.342	1970.25	2423.19	1436.63	1182.04	1809.23
rps1202	O74322	2	1	11.4585	15871	Small ribosomal subunit protein eS12B OS=Schizosaccharomyces pombe (strain 972 / ATCC 24843) OX=284812 GN=rps1202 PE=3 SV=1	913.002	542.115	1256.66	187.749	433.6	1487.48	796.5
ubc13	O13685	5	4	37.2735	16855.6	Ubiquitin-conjugating enzyme E2 13 OS=Schizosaccharomyces pombe (strain 972 / ATCC 24843) OX=284812 GN=ubc13 PE=1 SV=1	2882.19	6796.94	6932.81	6934.8	7367.08	4730.72	7851.08
tdh1	P78958	66	29	790.47	35869.8	Glyceraldehyde-3-phosphate dehydrogenase 1 OS=Schizosaccharomyces pombe (strain 972 / ATCC 24843) OX=284812 GN=tdh1 PE=1 SV=1	171538	777257	563271	527756	759596	383361	611142
zhf1	O13918	2	1	10.8861	42941.2	Zinc homeostasis factor 1 OS=Schizosaccharomyces pombe (strain 972 / ATCC 24843) OX=284812 GN=zhf1 PE=2 SV=3	502.405	2413.13	496.378	1139.21	1967.86	731.426	1200.81
psh3	Q9Y876	2	2	6.8537	24059.9	Secretory component protein psh3 OS=Schizosaccharomyces pombe (strain 972 / ATCC 24843) OX=284812 GN=psh3 PE=3 SV=1	1102.18	899.923	3193.77	3380.23	838.708	7702.02	2755.56
sir1	Q1K9C2	44	32	299.346	163845	Sulfite reductase [NADPH] subunit beta OS=Schizosaccharomyces pombe (strain 972 / ATCC 24843) OX=284812 GN=sir1 PE=3 SV=1	68901.8	51313.5	74614.5	53837.1	63049.2	47341.4	62359
SPAC23D3.12	Q09852	5	4	39.9832	62316.1	Putative inorganic phosphate transporter C23D3.12 OS=Schizosaccharomyces pombe (strain 972 / ATCC 24843) OX=284812 GN=SPAC23D3.12 PE=1 SV=1	22.3193	3116.41	4475.4	5512.49	3410.66	952.915	6406.5
arg12	O94354	5	4	33.8574	46084.9	Argininosuccinate synthase OS=Schizosaccharomyces pombe (strain 972 / ATCC 24843) OX=284812 GN=arg12 PE=1 SV=1	13614.9	31608.6	30328.5	33503.4	27284	32160	29248.9
tom70	O14217	19	13	116.612	69516.8	Probable mitochondrial import receptor subunit tom70 OS=Schizosaccharomyces pombe (strain 972 / ATCC 24843) OX=284812 GN=tom70 PE=1 SV=1	40876.6	32566.6	20492.8	20764.8	33498.7	16873.5	24130.3
grs1	Q10179	20	12	124.04	74005.4	Putative glycine--tRNA ligase OS=Schizosaccharomyces pombe (strain 972 / ATCC 24843) OX=284812 GN=grs1 PE=3 SV=1	5921.67	13921.2	24301.1	12810.1	12957.3	9819.45	9137.69
ost1	Q10176	10	7	64.5583	51683.7	Dolichyl-diphosphooligosaccharide--protein glycosyltransferase subunit 1 OS=Schizosaccharomyces pombe (strain 972 / ATCC 24843) OX=284812 GN=ost1 PE=3 SV=1	10602.1	21170.1	28490.8	15612.5	15171.1	23825.2	24129.5
ckb1	P40232	4	2	20.7364	26677.4	Casein kinase II subunit beta OS=Schizosaccharomyces pombe (strain 972 / ATCC 24843) OX=284812 GN=ckb1 PE=2 SV=2	153.862	2307.95	2453.75	1779.7	1606.67	1388.42	2138.97
SPBC19G7.17	O42965	1	1	5.4486	52438.3	Uncharacterized protein C19G7.17 OS=Schizosaccharomyces pombe (strain 972 / ATCC 24843) OX=284812 GN=SPBC19G7.17 PE=4 SV=2	0	2618.88	2291.31	2936	3022.96	371.955	1415.47
rpl4302	O94686	7	1	57.6221	10380.2	Large ribosomal subunit protein eL43B OS=Schizosaccharomyces pombe (strain 972 / ATCC 24843) OX=284812 GN=rpl4302 PE=3 SV=1	1562.71	4629.96	1314.5	1247.75	2945.2	2282.66	1720.81
rpl3202	P79015	6	4	43.5752	14458	Large ribosomal subunit protein eL32A OS=Schizosaccharomyces pombe (strain 972 / ATCC 24843) OX=284812 GN=rpl3202 PE=1 SV=2	2343.16	12082	7709.97	14609.3	5027.92	5447.17	7270.75
eif3h	Q9UT48	8	5	66.8406	39780.9	Eukaryotic translation initiation factor 3 subunit H OS=Schizosaccharomyces pombe (strain 972 / ATCC 24843) OX=284812 GN=eif3h PE=1 SV=1	5258.89	10506	13491.2	10150.6	11091.6	9444.14	11202.9
tcg1	Q9HEQ9	6	4	31.9784	38003	Single-stranded TG1-3 DNA-binding protein OS=Schizosaccharomyces pombe (strain 972 / ATCC 24843) OX=284812 GN=tcg1 PE=1 SV=3	2204.91	2712.73	7730.16	5351.82	4790.04	3938.14	5668.7
arg11	P31318	19	9	108.738	97705	Protein arg11_ mitochondrial OS=Schizosaccharomyces pombe (strain 972 / ATCC 24843) OX=284812 GN=arg11 PE=1 SV=2	171990	91262.4	19318.3	32883	61842.7	30027.3	38209.5
rps27	O74330	8	5	74.9462	9171.89	Small ribosomal subunit protein eS27 OS=Schizosaccharomyces pombe (strain 972 / ATCC 24843) OX=284812 GN=rps27 PE=3 SV=1	210288	174141	193821	149242	138827	218225	156384
SPAC29E6.06c	Q09860	9	5	61.6175	85555.1	Probable cysteine--tRNA ligase OS=Schizosaccharomyces pombe (strain 972 / ATCC 24843) OX=284812 GN=SPAC29E6.06c PE=3 SV=1	641.097	1917.77	5751.58	2915.07	2244.5	3357.33	2939.6
rps502	Q9P3T6;O14277	10	8	93.6077	22356.9	Small ribosomal subunit protein uS7B OS=Schizosaccharomyces pombe (strain 972 / ATCC 24843) OX=284812 GN=rps502 PE=3 SV=1	14467.3	26903.4	94627.3	44192.5	23553	35529.3	26596.9
cpc2	Q10281	10	8	64.9892	34851.1	Small ribosomal subunit protein RACK1 OS=Schizosaccharomyces pombe (strain 972 / ATCC 24843) OX=284812 GN=cpc2 PE=1 SV=3	33042.1	35961.4	17282.7	16464.2	24220.3	41052.1	21801.1
cpy1	O13849	4	4	34.2225	114237	Carboxypeptidase Y OS=Schizosaccharomyces pombe (strain 972 / ATCC 24843) OX=284812 GN=cpy1 PE=1 SV=1	146029	63147.8	14308.4	54193.2	50060.1	38110.6	30915.4
SPBC13G1.02	O60064	14	8	116.656	46096.2	Probable mannose-1-phosphate guanyltransferase OS=Schizosaccharomyces pombe (strain 972 / ATCC 24843) OX=284812 GN=SPBC13G1.02 PE=3 SV=1	18389.4	55266.3	23480.6	35409.8	46209.7	22306.8	45106.3
SPAC1B2.03c	Q9UTF7	1	1	5.3606	38337.1	Putative elongation of fatty acids protein 1 OS=Schizosaccharomyces pombe (strain 972 / ATCC 24843) OX=284812 GN=SPAC1B2.03c PE=1 SV=1	0	1832.59	805.537	842.828	1210.12	157.606	634.841
SPAC4G8.07c	Q09833	4	4	23.9414	59613.7	tRNA (uracil(54)-C(5))-methyltransferase OS=Schizosaccharomyces pombe (strain 972 / ATCC 24843) OX=284812 GN=SPAC4G8.07c PE=3 SV=1	33569.5	2031.78	5784.77	3683.09	7668.53	7431.82	1145.56
but2	P87167	11	10	87.4983	43626	Uba3-binding protein but2 OS=Schizosaccharomyces pombe (strain 972 / ATCC 24843) OX=284812 GN=but2 PE=1 SV=1	30868.5	13574.1	42657	30092.1	17585.3	40696.9	16161.2
rpl1901	P05734	11	1	113.004	22723.6	Large ribosomal subunit protein eL19A OS=Schizosaccharomyces pombe (strain 972 / ATCC 24843) OX=284812 GN=rpl1901 PE=1 SV=3	5124.73	12153.8	4647.67	3760.03	6625.61	6500.86	6797.28
SPBC29A3.06	P78750	5	3	26.6448	58444.8	Probable U3 small nucleolar RNA-associated protein 18 OS=Schizosaccharomyces pombe (strain 972 / ATCC 24843) OX=284812 GN=SPBC29A3.06 PE=2 SV=3	7165.1	2638.79	1452.03	1150.32	524.849	6013.82	1425.23
SPAC17C9.06	Q10478	3	2	15.4721	51762.6	SAM50-like protein SPAC17C9.06 OS=Schizosaccharomyces pombe (strain 972 / ATCC 24843) OX=284812 GN=SPAC17C9.06 PE=3 SV=1	8056.19	5119.21	1723.28	1925.81	6343.2	1326.96	2057.52
mpg1	O74484	11	9	99.6507	39718.9	Mannose-1-phosphate guanyltransferase OS=Schizosaccharomyces pombe (strain 972 / ATCC 24843) OX=284812 GN=mpg1 PE=2 SV=1	78618.9	103666	31351.2	47616	65047.6	40136.9	49350.9
frs1	O42849	7	6	37.9018	66849.8	Phenylalanine--tRNA ligase beta subunit OS=Schizosaccharomyces pombe (strain 972 / ATCC 24843) OX=284812 GN=frs1 PE=3 SV=1	2081.96	4622.83	10787	7121.87	3943.57	4332.47	4626.07
rbk1	O60116	10	7	50.8293	33250.2	Ribokinase OS=Schizosaccharomyces pombe (strain 972 / ATCC 24843) OX=284812 GN=rbk1 PE=3 SV=1	25450	4869.36	4112.56	7081.56	10014.4	11114.4	8321.39
SPBPJ4664.04	Q96WV5	21	18	132.783	136370	Putative coatomer subunit alpha OS=Schizosaccharomyces pombe (strain 972 / ATCC 24843) OX=284812 GN=SPBPJ4664.04 PE=1 SV=1	53283.9	50467.7	42222.9	38839	47792.7	44062.9	39943.9
rps801	O14049;Q9P7B2	11	8	166.973	22592.9	Small ribosomal subunit protein eS8A OS=Schizosaccharomyces pombe (strain 972 / ATCC 24843) OX=284812 GN=rps801 PE=3 SV=1	632955	294466	87569.8	153793	238589	375500	253923
rps13	P28189	12	10	126.872	16953	Small ribosomal subunit protein uS15 OS=Schizosaccharomyces pombe (strain 972 / ATCC 24843) OX=284812 GN=rps13 PE=1 SV=2	19188.1	39074.1	58235.4	38924.2	26473.5	34803.1	34686.3
rpl44	O14069	6	5	55.8949	14755	Large ribosomal subunit protein eL28 OS=Schizosaccharomyces pombe (strain 972 / ATCC 24843) OX=284812 GN=rpl44 PE=1 SV=1	9037.27	3925.08	17048.2	8531.22	6798.48	8886.59	6097.36
thrc	Q42598	8	5	45.9915	57632.3	Threonine synthase OS=Schizosaccharomyces pombe (strain 972 / ATCC 24843) OX=284812 GN=thrc PE=1 SV=1	5329.75	33283	17656.3	22284.7	20837	15594.1	25378.4
pma1	P09627	51	38	561.754	99884.1	Plasma membrane ATPase 1 OS=Schizosaccharomyces pombe (strain 972 / ATCC 24843) OX=284812 GN=pma1 PE=1 SV=1	125389	411484	445332	397411	366877	319603	411473
rpn1	P87048	14	12	92.6564	97999	26S proteasome regulatory subunit rpn1 OS=Schizosaccharomyces pombe (strain 972 / ATCC 24843) OX=284812 GN=rpn1 PE=1 SV=2	20993.8	18693.5	17813.1	15039.4	23313.5	14713.2	20499.4
sec232	O94672	12	8	56.4215	85382.3	Protein transport protein sec23-2 OS=Schizosaccharomyces pombe (strain 972 / ATCC 24843) OX=284812 GN=sec232 PE=1 SV=1	79211.7	24804	21811.4	21756.4	37809.6	26386.1	17536.7
SPAC57A7.12	P87142	17	12	127.71	61286.1	Heat shock protein 70 homolog C57A7.12 OS=Schizosaccharomyces pombe (strain 972 / ATCC 24843) OX=284812 GN=SPAC57A7.12 PE=1 SV=3	17145.9	44210.2	63101	53401.4	40098.3	27662.4	36222.6
vma2	P31411	18	17	143.955	55841.3	V-type proton ATPase subunit B OS=Schizosaccharomyces pombe (strain 972 / ATCC 24843) OX=284812 GN=vma2 PE=1 SV=2	79224.8	62443.8	58949	53269	51186.7	72192.3	56484.1
atp16	Q9P6R6	1	1	6.6122	18410.2	ATP synthase subunit delta_ mitochondrial OS=Schizosaccharomyces pombe (strain 972 / ATCC 24843) OX=284812 GN=atp16 PE=3 SV=2	942.429	1230.46	3353.98	1275.34	1059.23	1550.47	1300.18
pss1	O59838	5	4	35.0107	80375.3	Heat shock protein homolog pss1 OS=Schizosaccharomyces pombe (strain 972 / ATCC 24843) OX=284812 GN=pss1 PE=1 SV=2	26554.7	11700.9	2249.91	5592.46	7857.14	5984.74	4694.02
erg6	O14321	9	6	55.1748	42867.4	Sterol 24-C-methyltransferase erg6 OS=Schizosaccharomyces pombe (strain 972 / ATCC 24843) OX=284812 GN=erg6 PE=2 SV=1	15856	12912.6	6902.67	9491.6	14906.6	8951.2	6419.26
SPBC1861.05	Q9USY1	9	4	53.9882	80759.3	Pseudouridine-metabolizing bifunctional protein C1861.05 OS=Schizosaccharomyces pombe (strain 972 / ATCC 24843) OX=284812 GN=SPBC1861.05 PE=3 SV=1	3023.7	5302.24	16259.5	6222.96	6672	8426.02	7700.24
tif1	P47943	18	13	185.713	44436.2	ATP-dependent RNA helicase eIF4A OS=Schizosaccharomyces pombe (strain 972 / ATCC 24843) OX=284812 GN=tif1 PE=1 SV=2	30653.7	68210.6	82677.2	84859.3	55084.4	91813.4	69002.4
SPBC21B10.07	Q9USW3	1	1	6.3114	46508.5	Probable glycosidase C21B10.07 OS=Schizosaccharomyces pombe (strain 972 / ATCC 24843) OX=284812 GN=SPBC21B10.07 PE=3 SV=1	0	4.3053	15.6942	0	0	499.25	0
pfk1	O42938	44	37	414.783	102556	ATP-dependent 6-phosphofructokinase OS=Schizosaccharomyces pombe (strain 972 / ATCC 24843) OX=284812 GN=pfk1 PE=1 SV=1	265945	279305	141850	172620	201511	267182	211427
mrpl3	O43042	1	1	5.3087	37195.1	Large ribosomal subunit protein mL44 OS=Schizosaccharomyces pombe (strain 972 / ATCC 24843) OX=284812 GN=mrpl3 PE=3 SV=1	17.8907	123.886	636.728	246.274	60.1192	79.3523	171.635
ppn1	Q9C1W8	4	3	20.1212	66025.7	Endopolyphosphatase OS=Schizosaccharomyces pombe (strain 972 / ATCC 24843) OX=284812 GN=ppn1 PE=3 SV=1	104468	7991.47	2894.58	7030.72	21568.2	26146.3	8375.91
rpl3802	Q09900	3	3	25.409	8338.92	Large ribosomal subunit protein eL38B OS=Schizosaccharomyces pombe (strain 972 / ATCC 24843) OX=284812 GN=rpl3802 PE=3 SV=1	21368.8	41185	31028.5	26000.2	31828.7	31994.3	29333.3
wbp1	O59866	10	8	66.4433	48898.7	Dolichyl-diphosphooligosaccharide--protein glycosyltransferase subunit wbp1 OS=Schizosaccharomyces pombe (strain 972 / ATCC 24843) OX=284812 GN=wbp1 PE=2 SV=2	172563	81691.7	12859.6	38112.3	63167.1	30874.7	30346.9
cct4	P50999	12	11	94.3957	56968.7	T-complex protein 1 subunit delta OS=Schizosaccharomyces pombe (strain 972 / ATCC 24843) OX=284812 GN=cct4 PE=2 SV=2	29694.7	53298.6	96231.4	60018.3	45683.9	51237.6	50374.2
cct2	Q10147	8	7	65.4151	56677.1	Probable T-complex protein 1 subunit beta OS=Schizosaccharomyces pombe (strain 972 / ATCC 24843) OX=284812 GN=cct2 PE=3 SV=1	8134.11	7215.92	32002.7	9630.32	10140.9	8825.44	10692.2
rps2801	P0CT79;P0CT80	6	3	42.8091	7663.95	Small ribosomal subunit protein eS28A OS=Schizosaccharomyces pombe (strain 972 / ATCC 24843) OX=284812 GN=rps2801 PE=3 SV=1	19690.9	17918.8	4773.03	5443.75	8919.79	8274.96	7427.45
pil1	O74960	13	10	103.751	39805.8	Probable sphingolipid long chain base-responsive protein pil1 OS=Schizosaccharomyces pombe (strain 972 / ATCC 24843) OX=284812 GN=pil1 PE=1 SV=1	14910.9	35622.5	36824.3	39653.2	27815.4	23398.3	28830.4
abc4	Q9P7V2	10	6	51.4744	164790	ATP-binding cassette transporter abc4 OS=Schizosaccharomyces pombe (strain 972 / ATCC 24843) OX=284812 GN=abc4 PE=3 SV=1	9575.13	24025.7	44280.4	25244.6	14650.3	49359.9	27702.2
hcs1	P54874	22	17	223.14	49239.1	Hydroxymethylglutaryl-CoA synthase OS=Schizosaccharomyces pombe (strain 972 / ATCC 24843) OX=284812 GN=hcs1 PE=1 SV=1	282183	169133	133469	129248	124106	214941	134652
frs2	O42870	9	9	58.584	56266.6	Phenylalanine--tRNA ligase alpha subunit OS=Schizosaccharomyces pombe (strain 972 / ATCC 24843) OX=284812 GN=frs2 PE=3 SV=3	18605.5	31109	30204.1	30303.7	30371.3	24463.2	31978.1
gmf1	O13808	3	2	17.8924	16281.6	Actin-depolymerizing factor gmf1 OS=Schizosaccharomyces pombe (strain 972 / ATCC 24843) OX=284812 GN=gmf1 PE=3 SV=1	788.612	9516.83	9166.17	7335.78	7064.11	4977.97	7016.78
anp1	O74745	3	2	22.3676	48991.1	Mannan polymerase II complex anp1 subunit OS=Schizosaccharomyces pombe (strain 972 / ATCC 24843) OX=284812 GN=anp1 PE=3 SV=1	291.418	1265.25	3384.59	5662.31	1551.17	2426.51	2891.97
hsp104	O94641	12	8	65.0747	100507	Heat shock protein 104 OS=Schizosaccharomyces pombe (strain 972 / ATCC 24843) OX=284812 GN=hsp104 PE=3 SV=1	27668.7	23874.6	18171.3	14763.7	18996	20055.1	18667.6
fhn1	O74333	3	2	15.7904	20272.8	Non-classical export protein 2 homolog OS=Schizosaccharomyces pombe (strain 972 / ATCC 24843) OX=284812 GN=fhn1 PE=3 SV=1	57796.5	8450.18	5327.98	16153.2	18936.9	10937.2	6546.55
swo1	P41887	25	18	225.968	80596.5	Heat shock protein 90 homolog OS=Schizosaccharomyces pombe (strain 972 / ATCC 24843) OX=284812 GN=swo1 PE=1 SV=2	122426	88716.3	55182	46901.9	73132.8	92408.5	77836.4
isn1	O14349	9	7	47.7035	45805.6	IMP-specific 5'-nucleotidase 1 OS=Schizosaccharomyces pombe (strain 972 / ATCC 24843) OX=284812 GN=isn1 PE=3 SV=1	9252.03	8652.2	15083.7	8652.41	8448.12	11485.2	8653.65
rpl6	P79071	20	18	195.527	21248	Large ribosomal subunit protein eL6 OS=Schizosaccharomyces pombe (strain 972 / ATCC 24843) OX=284812 GN=rpl6 PE=1 SV=2	252086	236850	150109	226243	221483	241714	210575
dfr1	P36591	19	11	149.346	51522.9	Dihydrofolate reductase OS=Schizosaccharomyces pombe (strain 972 / ATCC 24843) OX=284812 GN=dfr1 PE=2 SV=2	17564.7	47660.7	42081.4	38832.2	59935.3	16102.8	25582.4
rpl1602	O42848;O43004	20	8	186.477	22005	Large ribosomal subunit protein uL13A OS=Schizosaccharomyces pombe (strain 972 / ATCC 24843) OX=284812 GN=rpl1602 PE=1 SV=1	11859.6	33769.4	78301.6	40193.4	26346.1	32142.5	26180.4
rps3	O60128	15	13	121.709	27553	Small ribosomal subunit protein uS3 OS=Schizosaccharomyces pombe (strain 972 / ATCC 24843) OX=284812 GN=rps3 PE=1 SV=1	427555	192613	79557.4	111174	143343	271811	192086
cal1	P36581	4	2	28.4008	63466.2	Calnexin homolog OS=Schizosaccharomyces pombe (strain 972 / ATCC 24843) OX=284812 GN=cal1 PE=1 SV=1	15520	3920.02	6742.59	4528.95	2797.94	15160.7	3509.17
SPBC2G5.05	Q9URM2	12	9	85.6714	75182.5	Probable transketolase OS=Schizosaccharomyces pombe (strain 972 / ATCC 24843) OX=284812 GN=SPBC2G5.05 PE=2 SV=1	21117	9500.72	3823.21	10443.3	13762.6	8578.41	11588.9
rps20	O74893	14	13	157.933	13543.8	Small ribosomal subunit protein uS10 OS=Schizosaccharomyces pombe (strain 972 / ATCC 24843) OX=284812 GN=rps20 PE=1 SV=1	211747	123211	150177	97930.2	121390	212626	138680
lcf1	O60135	22	16	155.494	75965.8	Long-chain-fatty-acid--CoA ligase 1 OS=Schizosaccharomyces pombe (strain 972 / ATCC 24843) OX=284812 GN=lcf1 PE=3 SV=1	86200.4	89350.6	67573.1	63269.5	65322.3	92538	61024.6
SPBC14C8.04	O60086	9	6	61.3463	31834.4	Probable acetolactate synthase small subunit OS=Schizosaccharomyces pombe (strain 972 / ATCC 24843) OX=284812 GN=SPBC14C8.04 PE=1 SV=2	3072.32	14164.8	12217.4	12645.7	12457.4	7134.37	13910.4
erg1	Q9C1W3	3	3	17.8999	50338.7	Squalene epoxidase erg1 OS=Schizosaccharomyces pombe (strain 972 / ATCC 24843) OX=284812 GN=erg1 PE=2 SV=1	1421.73	2044.35	3828.57	2541.47	1297.42	7135.06	2264.55
SPCPB1C11.03	Q9C0U9	3	3	29.1576	64329.1	Uncharacterized transporter PB1C11.03 OS=Schizosaccharomyces pombe (strain 972 / ATCC 24843) OX=284812 GN=SPCPB1C11.03 PE=1 SV=1	90.6033	1013.92	2768.07	5406.44	1573.62	490.402	6346.75
tvp15	O14223	1	1	6.9978	14518	Golgi apparatus membrane protein tvp15 OS=Schizosaccharomyces pombe (strain 972 / ATCC 24843) OX=284812 GN=tvp15 PE=3 SV=2	2669.12	928.308	4810.6	5381.27	1437.34	3587.69	2474.54
rpl2801	P57728	5	1	34.3661	16685.4	Large ribosomal subunit protein uL15B OS=Schizosaccharomyces pombe (strain 972 / ATCC 24843) OX=284812 GN=rpl2801 PE=1 SV=1	3815.19	1252.56	1241.57	1547.33	1963.12	2203.75	1727.54
ubi3	P0C016;P0C8R3;P0CG72;P0CH06;P0CH07	4	3	36.3146	17258.1	Ubiquitin-ribosomal protein eS31A fusion protein OS=Schizosaccharomyces pombe (strain 972 / ATCC 24843) OX=284812 GN=ubi3 PE=1 SV=2	48973.8	19386.7	4390.93	13452.4	13050.7	28470.6	19207.2
tef5	O74173	4	4	27.5826	23484.3	Elongation factor 1-beta OS=Schizosaccharomyces pombe (strain 972 / ATCC 24843) OX=284812 GN=tef5 PE=2 SV=1	8066.39	2661.45	6750.11	4608.53	4712.69	7416.3	5263.72
SPAC30C2.04	Q9P6K7	7	3	37.3722	50606.5	tRNA-aminoacylation cofactor arc1 OS=Schizosaccharomyces pombe (strain 972 / ATCC 24843) OX=284812 GN=SPAC30C2.04 PE=3 SV=1	12319.5	9407.9	5843.04	7199.02	11111.9	7138.25	9323.73
lys9	O59711	15	14	122.953	49938.5	Saccharopine dehydrogenase [NADP(+)_ L-glutamate-forming] OS=Schizosaccharomyces pombe (strain 972 / ATCC 24843) OX=284812 GN=lys9 PE=3 SV=1	107031	80841.1	43383.9	44251.4	66885.7	72622.8	71420.4
SPBC582.08	Q10334	3	2	18.6268	56627.7	Putative alanine aminotransferase OS=Schizosaccharomyces pombe (strain 972 / ATCC 24843) OX=284812 GN=SPBC582.08 PE=3 SV=1	0	789.081	2448.63	954.766	946.161	129.727	559.615
rpl2402	O74884;Q92354	9	8	108.271	16911.8	Large ribosomal subunit protein eL24B OS=Schizosaccharomyces pombe (strain 972 / ATCC 24843) OX=284812 GN=rpl2402 PE=1 SV=1	79906.8	83728.2	75397.6	58305.1	79610.2	71773.9	61854.6
lys4	Q9Y823	18	15	213.217	46292.7	Homocitrate synthase_ mitochondrial OS=Schizosaccharomyces pombe (strain 972 / ATCC 24843) OX=284812 GN=lys4 PE=1 SV=1	112084	191316	112735	113519	151201	78163.1	140287
rna1	P41391	4	3	26.5687	43235.8	Ran GTPase-activating protein 1 OS=Schizosaccharomyces pombe (strain 972 / ATCC 24843) OX=284812 GN=rna1 PE=1 SV=1	615.442	402.921	2692.3	782.965	257.455	2061.91	548.036
SPBC26H8.11c	O74793	4	2	32.7945	19590.7	Uncharacterized protein C26H8.11c OS=Schizosaccharomyces pombe (strain 972 / ATCC 24843) OX=284812 GN=SPBC26H8.11c PE=4 SV=1	9475.69	4464.8	995.637	690.022	2069.11	2062.38	1329.37
SPCC1281.06c	O94523	9	7	71.6519	54438.4	Probable acyl-CoA desaturase OS=Schizosaccharomyces pombe (strain 972 / ATCC 24843) OX=284812 GN=SPCC1281.06c PE=3 SV=1	4172.2	21311.2	17927.8	12983.4	17243.6	12357.4	12882.4
prs1	O60155	30	24	236.003	78875.3	Putative proline--tRNA ligase C19C7.06 OS=Schizosaccharomyces pombe (strain 972 / ATCC 24843) OX=284812 GN=prs1 PE=3 SV=1	10288	31478	62833.3	52312.3	41990	31001.2	42414.4
vma13	O14265	5	2	35.5302	51437	V-type proton ATPase subunit H OS=Schizosaccharomyces pombe (strain 972 / ATCC 24843) OX=284812 GN=vma13 PE=3 SV=2	2388.91	4908.15	7193.35	6847.61	5450.39	4988.38	5949.99
qcr1	Q9P7X1	2	2	14.2419	50737.5	Probable mitochondrial-processing peptidase subunit beta OS=Schizosaccharomyces pombe (strain 972 / ATCC 24843) OX=284812 GN=qcr1 PE=2 SV=1	2503.51	1247.03	539.026	227.489	201.194	1336.13	806.09
mtx1	Q9HE00	1	1	6.015	30897.5	Metaxin-1 OS=Schizosaccharomyces pombe (strain 972 / ATCC 24843) OX=284812 GN=mtx1 PE=3 SV=1	93.0241	155.384	1710.68	877.045	282.683	684.796	712.535
pol3	P30316	14	11	71.0645	123569	DNA polymerase delta catalytic subunit OS=Schizosaccharomyces pombe (strain 972 / ATCC 24843) OX=284812 GN=pol3 PE=1 SV=2	70265.7	51922.7	20025.7	26558	62618.7	34369.7	35846
rpl1001	Q09127	20	6	204.425	25373.5	Large ribosomal subunit protein uL16A OS=Schizosaccharomyces pombe (strain 972 / ATCC 24843) OX=284812 GN=rpl1001 PE=1 SV=2	16378.8	27089.8	18738.2	20135.3	25273.7	16743.5	16386.8
act1	P10989	25	21	302.813	41764.8	Actin OS=Schizosaccharomyces pombe (strain 972 / ATCC 24843) OX=284812 GN=act1 PE=1 SV=1	1.19317e+06	593275	394161	428797	799069	389127	458604
qrs1	Q9Y7Y8	15	15	94.6202	92072.9	Probable glutamine--tRNA ligase OS=Schizosaccharomyces pombe (strain 972 / ATCC 24843) OX=284812 GN=qrs1 PE=3 SV=1	85980.8	49590.4	43590.3	35061.2	43107.7	77159.5	50794.6
SPAC6B12.04c	O14209	5	1	39.2235	47569.6	Uncharacterized aminotransferase C6B12.04c OS=Schizosaccharomyces pombe (strain 972 / ATCC 24843) OX=284812 GN=SPAC6B12.04c PE=3 SV=1	20149.1	2368.42	634.949	2724.2	5406.68	2321.5	842.416
SPAC1687.21	O94461	5	5	41.1406	23698.4	Probable phosphatase C1687.21 OS=Schizosaccharomyces pombe (strain 972 / ATCC 24843) OX=284812 GN=SPAC1687.21 PE=3 SV=1	56.6506	8821.08	16158	9075.45	5714.5	3028.25	6812.13
urg3	Q9US42	8	4	45.5382	44210.9	Protein urg3 OS=Schizosaccharomyces pombe (strain 972 / ATCC 24843) OX=284812 GN=urg3 PE=2 SV=1	11136.8	5579.19	2172.96	6202.13	8829.79	5181.48	5162.82
sly1	O74534	10	5	53.2762	71664.7	Protein sly1 OS=Schizosaccharomyces pombe (strain 972 / ATCC 24843) OX=284812 GN=sly1 PE=3 SV=1	15759.6	10725.3	26359.3	16783.5	18127	17914.9	10810
nog2	O14236	2	2	14.8708	59914	Nucleolar GTP-binding protein 2 OS=Schizosaccharomyces pombe (strain 972 / ATCC 24843) OX=284812 GN=nog2 PE=1 SV=1	203.182	1071.13	4096.21	1987.01	709.804	2503	1913.63
trr1	Q92375	3	2	17.3806	34618.2	Thioredoxin reductase OS=Schizosaccharomyces pombe (strain 972 / ATCC 24843) OX=284812 GN=trr1 PE=1 SV=1	3576.85	4691.06	8414.03	6687.9	5458.92	9195.01	4470.39
SPCC794.03	O59813	3	3	13.4732	60858	Uncharacterized amino-acid permease C794.03 OS=Schizosaccharomyces pombe (strain 972 / ATCC 24843) OX=284812 GN=SPCC794.03 PE=2 SV=1	8602.87	4347.26	1011.87	2882.42	3952.88	1768.19	2809.48
SPBC29A10.16c	O94391	1	1	5.8384	13910	Probable cytochrome b5 1 OS=Schizosaccharomyces pombe (strain 972 / ATCC 24843) OX=284812 GN=SPBC29A10.16c PE=3 SV=1	2457.08	104.914	1755.29	1250.03	860.878	1124.51	1533.78
ded1	O13370	18	13	164.453	69758.9	ATP-dependent RNA helicase ded1 OS=Schizosaccharomyces pombe (strain 972 / ATCC 24843) OX=284812 GN=ded1 PE=1 SV=1	115285	65213.7	29694.7	46686.6	72727.7	32314.8	53949.1
SPAC1F12.07	Q10349	12	10	91.4253	42797.7	Putative phosphoserine aminotransferase OS=Schizosaccharomyces pombe (strain 972 / ATCC 24843) OX=284812 GN=SPAC1F12.07 PE=3 SV=1	19125.6	31045.9	22330.7	19165.1	24009.7	20846.9	19768.5
dus1	Q9HGN6	4	2	22.2563	45326.9	tRNA-dihydrouridine(16/17) synthase [NAD(P)(+)] OS=Schizosaccharomyces pombe (strain 972 / ATCC 24843) OX=284812 GN=dus1 PE=1 SV=1	41739.2	30136	1917.99	15916.7	21101.5	9112.96	6320.3
mrs1	O74781	14	10	83.9124	70689.6	Probable arginine--tRNA ligase_ cytoplasmic OS=Schizosaccharomyces pombe (strain 972 / ATCC 24843) OX=284812 GN=mrs1 PE=2 SV=1	273905	162161	31527.9	71827.6	128525	66614.3	67718.6
tts1	Q9Y7Z5	3	2	16.7488	31570	Tetra-spanning protein 1 OS=Schizosaccharomyces pombe (strain 972 / ATCC 24843) OX=284812 GN=tts1 PE=1 SV=1	3336.17	4059.38	1264.77	2250.66	2749.05	1458.64	2779.94
SPAC17H9.13c	O13810	3	3	18.0915	43934.1	Probable glutamate 5-kinase OS=Schizosaccharomyces pombe (strain 972 / ATCC 24843) OX=284812 GN=SPAC17H9.13c PE=3 SV=1	15316.7	13925	10405.5	7561.87	11096.6	12722.9	8587.02
rps1702	Q9P7J6	8	3	83.4869	15534	Small ribosomal subunit protein eS17B OS=Schizosaccharomyces pombe (strain 972 / ATCC 24843) OX=284812 GN=rps1702 PE=1 SV=1	25246.8	15795.1	10325.8	11228.1	30182.1	21526.6	7219.02
rps2402	O59865	7	3	54.0264	15539.1	Small ribosomal subunit protein eS24B OS=Schizosaccharomyces pombe (strain 972 / ATCC 24843) OX=284812 GN=rps2402 PE=2 SV=3	2598.43	1587.33	5582.07	2371.7	3214.95	2988.32	2780.89
SPAC1635.01	Q9P544	10	7	87.7726	29653.4	Probable mitochondrial outer membrane protein porin OS=Schizosaccharomyces pombe (strain 972 / ATCC 24843) OX=284812 GN=SPAC1635.01 PE=3 SV=1	31021	34946.7	68459.9	57943.4	35454.2	36943.2	57074.4
cut6	P78820	69	48	447.217	256843	Acetyl-CoA carboxylase OS=Schizosaccharomyces pombe (strain 972 / ATCC 24843) OX=284812 GN=cut6 PE=1 SV=2	156861	116051	95680.6	116267	164229	86290.8	99873.4
SPAC4C5.01	O14165	3	3	20.174	27382.7	Uncharacterized protein C4C5.01 OS=Schizosaccharomyces pombe (strain 972 / ATCC 24843) OX=284812 GN=SPAC4C5.01 PE=3 SV=2	104.221	1476.03	2455.36	703.533	569.411	762.343	1838.81
cgs1	P36600	5	5	41.2258	46468.4	cAMP-dependent protein kinase regulatory subunit OS=Schizosaccharomyces pombe (strain 972 / ATCC 24843) OX=284812 GN=cgs1 PE=1 SV=2	356765	213953	18054	115049	201817	126727	110151
ura3	P32747	11	8	78.6384	48295.8	Dihydroorotate dehydrogenase (quinone)_ mitochondrial OS=Schizosaccharomyces pombe (strain 972 / ATCC 24843) OX=284812 GN=ura3 PE=1 SV=1	16227.5	10418	20113.6	12266.6	17483.9	10978.3	12680.9
mas5	O74752	9	6	65.4623	44821.2	Mitochondrial protein import protein mas5 OS=Schizosaccharomyces pombe (strain 972 / ATCC 24843) OX=284812 GN=mas5 PE=3 SV=1	40558.4	34874.9	33773.9	36667	39751.4	36433.2	31100.4
fmo1	Q9HFE4	6	3	35.7694	49889.4	Thiol-specific monooxygenase OS=Schizosaccharomyces pombe (strain 972 / ATCC 24843) OX=284812 GN=fmo1 PE=1 SV=1	3303.12	414.648	1939.09	1361.94	758.675	3584.48	1686.81
atp4	O94373	5	4	37.8304	26700.5	ATP synthase subunit 4_ mitochondrial OS=Schizosaccharomyces pombe (strain 972 / ATCC 24843) OX=284812 GN=atp4 PE=3 SV=1	9135.45	13550	22964.6	14776.2	10075.9	17197.5	13532.9
nop58	Q9P7S7	8	6	43.3122	55759.1	Nucleolar protein 58 OS=Schizosaccharomyces pombe (strain 972 / ATCC 24843) OX=284812 GN=nop58 PE=1 SV=1	23475.5	8194.18	6727.86	6142.81	11043.1	14282.7	7511.91
eca39	O14370	16	12	115.642	47855.3	Branched-chain-amino-acid aminotransferase_ mitochondrial OS=Schizosaccharomyces pombe (strain 972 / ATCC 24843) OX=284812 GN=eca39 PE=1 SV=3	9545.81	28643.5	43109.8	23518.2	17186.8	21241.2	23810.3
cbr1	O74557	10	9	74.5006	33723.2	NADH-cytochrome b5 reductase 1 OS=Schizosaccharomyces pombe (strain 972 / ATCC 24843) OX=284812 GN=cbr1 PE=3 SV=1	2605.24	15268.4	12434.5	12180.4	13111.2	6592.78	12256.9
kap114	Q10297	2	1	11.3401	111865	Importin subunit beta-5 OS=Schizosaccharomyces pombe (strain 972 / ATCC 24843) OX=284812 GN=kap114 PE=3 SV=3	45.6845	0	1293.4	723.368	17.0385	243.276	524.246
cys11	O59701	15	12	130.971	37853.2	Cysteine synthase 1 OS=Schizosaccharomyces pombe (strain 972 / ATCC 24843) OX=284812 GN=cys11 PE=1 SV=1	151117	29023.9	39093.8	43596.6	51893.5	64490.4	61472.5
gpd1	P21696	7	3	68.6831	41995.2	Glycerol-3-phosphate dehydrogenase [NAD(+)] 1 OS=Schizosaccharomyces pombe (strain 972 / ATCC 24843) OX=284812 GN=gpd1 PE=1 SV=2	4102.39	58345.5	9421.56	9167.92	12348.3	13406.2	5803.36
pyk1	Q10208	74	62	821.623	55515	Pyruvate kinase OS=Schizosaccharomyces pombe (strain 972 / ATCC 24843) OX=284812 GN=pyk1 PE=1 SV=1	4.28904e+06	2.25587e+06	1.28106e+06	1.34641e+06	1.57445e+06	2.33461e+06	1.68563e+06
SPAC1039.02	Q9US39	5	5	42.2431	68066	Uncharacterized protein C1039.02 OS=Schizosaccharomyces pombe (strain 972 / ATCC 24843) OX=284812 GN=SPAC1039.02 PE=3 SV=1	30106.7	748.875	1588.31	1935.66	1321.31	12266	3657.87
ilv1	P36620	8	6	50.9862	73193.8	Acetolactate synthase_ mitochondrial OS=Schizosaccharomyces pombe (strain 972 / ATCC 24843) OX=284812 GN=ilv1 PE=3 SV=2	92343.4	47064.8	11702.7	31850.5	44716.3	23611.1	27837.4
cdc22	P36602	11	9	66.2977	91999.2	Ribonucleoside-diphosphate reductase large chain OS=Schizosaccharomyces pombe (strain 972 / ATCC 24843) OX=284812 GN=cdc22 PE=1 SV=2	291540	37158.3	18469.7	31156	63218.5	58117.5	17818.5
tif5	Q09689	3	2	17.7847	44944.6	Probable eukaryotic translation initiation factor 5 OS=Schizosaccharomyces pombe (strain 972 / ATCC 24843) OX=284812 GN=tif5 PE=3 SV=1	0	109.202	1288.25	408.386	82.3729	112.294	219.81
ade1	P20772	26	19	176.496	85231.7	Bifunctional purine biosynthetic protein ADE1 OS=Schizosaccharomyces pombe (strain 972 / ATCC 24843) OX=284812 GN=ade1 PE=1 SV=1	23409.5	16113.9	28224.7	18340	19433.4	26673.2	20446.2
tif211	P56286	9	4	61.4511	34525.8	Eukaryotic translation initiation factor 2 subunit alpha OS=Schizosaccharomyces pombe (strain 972 / ATCC 24843) OX=284812 GN=tif211 PE=1 SV=1	7200.13	17853.1	19137.3	12363.3	16148.3	9055.4	12477.7
lys3	Q09694	9	5	56.5577	41392.8	Saccharopine dehydrogenase [NAD(+)_ L-lysine-forming] OS=Schizosaccharomyces pombe (strain 972 / ATCC 24843) OX=284812 GN=lys3 PE=1 SV=2	21691.9	18978.2	14832.2	14557.6	12677.9	22750.6	15485.7
snd1	Q9Y7U7	17	13	110.545	98161.5	Staphylococcal nuclease domain-containing protein 1 OS=Schizosaccharomyces pombe (strain 972 / ATCC 24843) OX=284812 GN=snd1 PE=1 SV=1	1109.32	3740.65	22824.8	9721.52	4804.61	7365.08	8551.73
rpl39	P05767	2	1	26.3367	6308.46	Large ribosomal subunit protein eL39 OS=Schizosaccharomyces pombe (strain 972 / ATCC 24843) OX=284812 GN=rpl39 PE=1 SV=3	2428.03	3777.33	748.902	2173.53	3666.21	1226.99	1157.61
lrs1	Q10490	24	15	156.816	126452	Putative leucine--tRNA ligase_ cytoplasmic OS=Schizosaccharomyces pombe (strain 972 / ATCC 24843) OX=284812 GN=lrs1 PE=1 SV=1	20650.4	13934.4	22689.2	15969.3	11656.4	23586.5	17989.1
arg5	O60060	7	6	72.3126	45661.7	Carbamoyl-phosphate synthase arginine-specific small chain OS=Schizosaccharomyces pombe (strain 972 / ATCC 24843) OX=284812 GN=arg5 PE=3 SV=1	4006.24	31326.8	19612.5	20461.6	19649.7	11274.2	22976.1
eno101	P40370	11	9	107.79	47436.1	Enolase 1-1 OS=Schizosaccharomyces pombe (strain 972 / ATCC 24843) OX=284812 GN=eno101 PE=1 SV=2	56275.3	12192.1	27198.1	18066.6	51928.1	18423.1	20660.7
rps601	P05752;Q9C0Z7	25	19	293.974	27499.3	Small ribosomal subunit protein eS6A OS=Schizosaccharomyces pombe (strain 972 / ATCC 24843) OX=284812 GN=rps601 PE=1 SV=2	585118	344019	312927	276801	373269	462598	324458
SPBC530.07c	O59743	5	4	34.4166	27839	Uncharacterized protein C530.07c OS=Schizosaccharomyces pombe (strain 972 / ATCC 24843) OX=284812 GN=SPBC530.07c PE=4 SV=1	5102.73	3750.54	9216.24	5871.41	6471.98	5005.35	4754.85
SPAC26A3.11	Q10166	7	3	46.5479	35679.9	Hydrolase C26A3.11 OS=Schizosaccharomyces pombe (strain 972 / ATCC 24843) OX=284812 GN=SPAC26A3.11 PE=3 SV=1	8268.7	1744.5	12140.5	4876.36	3402.06	11822.7	5980.39
tpr1	O42668	6	4	34.3702	119151	Tetratricopeptide repeat protein 1 OS=Schizosaccharomyces pombe (strain 972 / ATCC 24843) OX=284812 GN=tpr1 PE=1 SV=1	1.33746e+06	752368	127687	347271	881631	247113	270611
ura7	O42644	7	4	45.6116	66867.5	CTP synthase OS=Schizosaccharomyces pombe (strain 972 / ATCC 24843) OX=284812 GN=ura7 PE=3 SV=1	3444.39	7492.37	13218	6155.52	6379.96	4923.17	7700.19
tom22	O13813	1	1	5.3958	15911.8	Mitochondrial import receptor subunit tom22 OS=Schizosaccharomyces pombe (strain 972 / ATCC 24843) OX=284812 GN=tom22 PE=3 SV=1	295.184	966.474	1002.49	605.466	717.404	601.138	484.294
cdc3	P39825	3	1	21.4562	13411.4	Profilin OS=Schizosaccharomyces pombe (strain 972 / ATCC 24843) OX=284812 GN=cdc3 PE=1 SV=1	3387.41	2031.35	10.7595	903.7	773.906	785.764	654.363
ths1	P87144	23	20	161.738	80138.2	Threonine--tRNA ligase_ cytoplasmic OS=Schizosaccharomyces pombe (strain 972 / ATCC 24843) OX=284812 GN=ths1 PE=3 SV=1	4303.54	33458.8	43953.5	26917.9	30837.4	14445.1	30029.3
pi047	O13639	15	12	121.656	47383.5	Adenosylhomocysteinase OS=Schizosaccharomyces pombe (strain 972 / ATCC 24843) OX=284812 GN=pi047 PE=3 SV=1	93451.5	36539.9	13384.8	34113.3	49256.6	35227.5	35701.2
SPCC162.02c	O74419	11	8	50.4246	109848	Uncharacterized protein C162.02c OS=Schizosaccharomyces pombe (strain 972 / ATCC 24843) OX=284812 GN=SPCC162.02c PE=2 SV=1	2131.31	17093.1	30038.4	28403.3	18698.6	11309.5	18805.4
rpl14	O94238	7	4	72.1042	15210.1	Large ribosomal subunit protein eL14 OS=Schizosaccharomyces pombe (strain 972 / ATCC 24843) OX=284812 GN=rpl14 PE=1 SV=1	54224	68697.8	79986.5	57030.2	64936.7	68999.8	54239
rpl901	Q10232	10	4	76.1176	21513	Large ribosomal subunit protein uL6A OS=Schizosaccharomyces pombe (strain 972 / ATCC 24843) OX=284812 GN=rpl901 PE=1 SV=1	8415.72	7879.07	24061.3	8659.91	6552.54	13707.7	11020.8
rpl801	P0CT70;P0CT71;P0CT72	13	11	179.669	27100.2	Large ribosomal subunit protein uL2A OS=Schizosaccharomyces pombe (strain 972 / ATCC 24843) OX=284812 GN=rpl801 PE=1 SV=1	82737	81938.4	98645.3	132207	96588.4	112331	75071.3
SPBC18E5.01	O59681	6	4	36.7521	38220.8	Uncharacterized protein C18E5.01 OS=Schizosaccharomyces pombe (strain 972 / ATCC 24843) OX=284812 GN=SPBC18E5.01 PE=3 SV=1	376.326	2164.26	7415.18	3164.36	630.287	2550.58	3171.83
pcn1	Q03392	10	8	58.2264	28968.9	Proliferating cell nuclear antigen OS=Schizosaccharomyces pombe (strain 972 / ATCC 24843) OX=284812 GN=pcn1 PE=1 SV=1	78974.3	40465.5	9743.98	23203.4	39982.2	27731.2	15156.6
spc34	O14285	3	3	18.4666	19011.4	DASH complex subunit spc34 OS=Schizosaccharomyces pombe (strain 972 / ATCC 24843) OX=284812 GN=spc34 PE=1 SV=1	553.517	2087.72	15633.2	3744.47	2639.14	4367.43	3544.89
SPCC126.08c	O94401	7	4	47.3079	35129	L-type lectin-like domain-containing protein C126.08c OS=Schizosaccharomyces pombe (strain 972 / ATCC 24843) OX=284812 GN=SPCC126.08c PE=3 SV=1	7605.72	3364.46	10217.1	2890.45	3089.18	9817.11	6442.91
pda1	Q10489	8	7	64.6172	45137.7	Pyruvate dehydrogenase E1 component subunit alpha_ mitochondrial OS=Schizosaccharomyces pombe (strain 972 / ATCC 24843) OX=284812 GN=pda1 PE=1 SV=1	10943.6	16918.8	30961.1	14727.3	12906.6	15669.5	20347.9
SPBC19F5.04	O60163	9	6	60.4065	56812.7	Probable aspartokinase OS=Schizosaccharomyces pombe (strain 972 / ATCC 24843) OX=284812 GN=SPBC19F5.04 PE=1 SV=1	7273.84	15415.4	13655.2	13348.7	12903.3	13369.9	11317.8
rps001	Q9Y7L8	14	6	121.462	31759.8	Small ribosomal subunit protein uS2A OS=Schizosaccharomyces pombe (strain 972 / ATCC 24843) OX=284812 GN=rps001 PE=1 SV=1	94917.8	56982.7	27115.6	32032.5	47878	50408.4	33230
bgs4	O74475	19	15	101.645	225188	1_3-beta-glucan synthase component bgs4 OS=Schizosaccharomyces pombe (strain 972 / ATCC 24843) OX=284812 GN=bgs4 PE=1 SV=1	52067.7	35736.6	13991.2	25206.9	33715.7	27936.2	30317.7
mug97	Q9Y800	2	1	10.8934	39385	Meiotically up-regulated gene 97 protein OS=Schizosaccharomyces pombe (strain 972 / ATCC 24843) OX=284812 GN=mug97 PE=1 SV=2	14180.4	6496.02	154.099	3743.95	2970.73	1771.43	1760.98
SPAC9.07c	Q9UT21	5	4	34.4467	40375.8	Uncharacterized GTP-binding protein C9.07c OS=Schizosaccharomyces pombe (strain 972 / ATCC 24843) OX=284812 GN=SPAC9.07c PE=2 SV=1	23662.9	8682.79	1671.08	5166.4	8840.74	7449.06	6284.3
cap1	P36621	7	5	36.9198	60243.5	Adenylyl cyclase-associated protein OS=Schizosaccharomyces pombe (strain 972 / ATCC 24843) OX=284812 GN=cap1 PE=1 SV=1	27163.6	12688.2	10227.3	9026.23	12314.6	25293.8	9609.42
rps102	O94438	31	22	323.345	28521.3	Small ribosomal subunit protein eS1B OS=Schizosaccharomyces pombe (strain 972 / ATCC 24843) OX=284812 GN=rps102 PE=1 SV=3	196044	145285	215695	200916	183514	238016	163701
rpp201	P08094	5	5	39.0777	11158.3	Large ribosomal subunit protein P2A OS=Schizosaccharomyces pombe (strain 972 / ATCC 24843) OX=284812 GN=rpp201 PE=1 SV=1	42760.4	33315.2	19754	18325.5	24013.5	32755.4	28399.2
rpl502	O74306;P52822	10	8	113.177	33485.9	Large ribosomal subunit protein uL18B OS=Schizosaccharomyces pombe (strain 972 / ATCC 24843) OX=284812 GN=rpl502 PE=2 SV=1	143622	70099	92393.2	78908.4	109597	77423.3	82823
SPBC8E4.01c	O42885	8	5	53.4492	63645.9	Putative inorganic phosphate transporter C8E4.01c OS=Schizosaccharomyces pombe (strain 972 / ATCC 24843) OX=284812 GN=SPBC8E4.01c PE=1 SV=2	4478.08	17649.1	29638.7	15936.2	13594.5	9764.73	15251.2
rpa1	P15398	19	14	120.152	189246	DNA-directed RNA polymerase I subunit rpa1 OS=Schizosaccharomyces pombe (strain 972 / ATCC 24843) OX=284812 GN=rpa1 PE=1 SV=2	37531.7	143435	105702	151682	116061	60156.9	101118
rpt1	O42931	16	12	115.884	48965.2	26S proteasome regulatory subunit 7 homolog OS=Schizosaccharomyces pombe (strain 972 / ATCC 24843) OX=284812 GN=rpt1 PE=1 SV=2	8621.13	13046.3	19556.9	17819.5	14249.4	12361	13964.6
let1	P41836	12	9	66.3852	45069.4	26S proteasome regulatory subunit 8 homolog OS=Schizosaccharomyces pombe (strain 972 / ATCC 24843) OX=284812 GN=let1 PE=3 SV=1	200779	32586.8	6827.97	17776.4	47011.7	28818.6	11834
SPBC12C2.04	Q09745	9	7	56.3108	43031.9	Uncharacterized protein C12C2.04 OS=Schizosaccharomyces pombe (strain 972 / ATCC 24843) OX=284812 GN=SPBC12C2.04 PE=4 SV=1	8024.69	31103.3	19065.2	21992.4	23781.4	13996.2	21371.7
hxk2	P50521	6	2	34.7	50920.5	Hexokinase-2 OS=Schizosaccharomyces pombe (strain 972 / ATCC 24843) OX=284812 GN=hxk2 PE=1 SV=1	32864.6	3671.01	2436.04	5275.54	9185.99	6412.79	2801.16
SPBP8B7.05c	O94255	8	5	37.569	37009.6	Carbonic anhydrase OS=Schizosaccharomyces pombe (strain 972 / ATCC 24843) OX=284812 GN=SPBP8B7.05c PE=1 SV=2	26025.5	1172.34	3649.87	1321.76	4327.75	5773.88	2677.59
ilv5	P78827	36	27	369.42	45188.9	Probable ketol-acid reductoisomerase_ mitochondrial OS=Schizosaccharomyces pombe (strain 972 / ATCC 24843) OX=284812 GN=ilv5 PE=1 SV=2	176484	276376	268734	274309	271222	197900	298635
htb1	P04913	4	3	23.3231	13818.9	Histone H2B-alpha OS=Schizosaccharomyces pombe (strain 972 / ATCC 24843) OX=284812 GN=htb1 PE=1 SV=3	6079.32	321.676	157.094	299.279	308.054	938.064	983.836
urg2	Q9US43	31	28	401.716	22083.6	Putative uracil phosphoribosyltransferase urg2 OS=Schizosaccharomyces pombe (strain 972 / ATCC 24843) OX=284812 GN=urg2 PE=3 SV=2	342258	531462	932205	605951	416164	765187	662502
ypt5	P36586	9	7	57.4828	22985.1	GTP-binding protein ypt5 OS=Schizosaccharomyces pombe (strain 972 / ATCC 24843) OX=284812 GN=ypt5 PE=1 SV=1	14664.3	11088.1	11966.6	12248.5	13424.5	13289.9	10189.5
rpb1	P36594	5	2	34.1854	194163	DNA-directed RNA polymerase II subunit rpb1 OS=Schizosaccharomyces pombe (strain 972 / ATCC 24843) OX=284812 GN=rpb1 PE=1 SV=1	451.898	809.754	2506.01	1248.61	280.872	3271.94	1780.24
pma2	P28876	7	1	83.5211	110128	Plasma membrane ATPase 2 OS=Schizosaccharomyces pombe (strain 972 / ATCC 24843) OX=284812 GN=pma2 PE=1 SV=1	618.882	67.9864	509.152	314.119	74.8194	509.455	410.921
SPAC24C9.12c	O13972	36	30	393.445	51861.2	Probable serine hydroxymethyltransferase_ cytosolic OS=Schizosaccharomyces pombe (strain 972 / ATCC 24843) OX=284812 GN=SPAC24C9.12c PE=3 SV=1	89294.3	149207	328251	230474	220322	158694	192751
nrs1	O94567	11	10	99.7502	63870	Probable asparagine--tRNA ligase_ cytoplasmic OS=Schizosaccharomyces pombe (strain 972 / ATCC 24843) OX=284812 GN=nrs1 PE=3 SV=1	7334.17	19032.5	29197.4	22685.3	17934.9	16534.2	21477.7
amt2	Q9US00	1	1	4.8713	55570.4	Ammonium transporter 2 OS=Schizosaccharomyces pombe (strain 972 / ATCC 24843) OX=284812 GN=amt2 PE=3 SV=1	10.829	151.004	2219.03	389.145	58.9496	462.953	553.587
rho3	O13928	4	3	22.315	22501.6	GTP-binding protein rho3 OS=Schizosaccharomyces pombe (strain 972 / ATCC 24843) OX=284812 GN=rho3 PE=1 SV=2	1273.46	4154.44	5930.48	6422.09	5880.39	2732.87	4228.94
rho1	Q09914	2	1	18.8722	22523.1	GTP-binding protein rho1 OS=Schizosaccharomyces pombe (strain 972 / ATCC 24843) OX=284812 GN=rho1 PE=1 SV=1	3099.69	4947.19	6614.37	6203.33	4648.82	5717.6	5241.63
SPCC1795.05c	O59771	12	10	94.0877	21716.1	Uridylate kinase OS=Schizosaccharomyces pombe (strain 972 / ATCC 24843) OX=284812 GN=SPCC1795.05c PE=3 SV=1	876531	818955	136568	296024	546937	296380	330757
srp2	P78814	2	1	14.6588	42566.3	Pre-mRNA-splicing factor srp2 OS=Schizosaccharomyces pombe (strain 972 / ATCC 24843) OX=284812 GN=srp2 PE=1 SV=2	543.322	414.402	435.892	613.415	478.236	556.956	428.779
tuf1	Q9Y700	5	5	36.53	48282.6	Elongation factor Tu_ mitochondrial OS=Schizosaccharomyces pombe (strain 972 / ATCC 24843) OX=284812 GN=tuf1 PE=3 SV=1	379084	155030	14471.6	109918	117258	75010.9	72618.5
erg11	Q09736	10	6	69.3163	56331.4	Lanosterol 14-alpha demethylase erg11 OS=Schizosaccharomyces pombe (strain 972 / ATCC 24843) OX=284812 GN=erg11 PE=1 SV=1	1772.01	7603.86	9881.97	15682.2	7590.9	4205.03	7338.37
vgl1	O59810	23	19	143.822	142613	Vigilin 1 OS=Schizosaccharomyces pombe (strain 972 / ATCC 24843) OX=284812 GN=vgl1 PE=1 SV=2	87447.3	46128.5	35724.1	47317.2	79589.4	33817	57303.3
mmf1	O43003	6	6	59.1784	17543.5	Protein mmf1_ mitochondrial OS=Schizosaccharomyces pombe (strain 972 / ATCC 24843) OX=284812 GN=mmf1 PE=3 SV=1	13980.3	19081.3	9424.17	6525.07	10542.4	11843.5	13215.4
urk1	O74427	2	2	11.2691	51389.7	Uridine kinase OS=Schizosaccharomyces pombe (strain 972 / ATCC 24843) OX=284812 GN=urk1 PE=3 SV=1	260.611	1441.11	3507.18	2858.92	1722.13	1084.2	1989.34
hmt2	O94284	22	15	155.231	51575	Sulfide:quinone oxidoreductase_ mitochondrial OS=Schizosaccharomyces pombe (strain 972 / ATCC 24843) OX=284812 GN=hmt2 PE=3 SV=1	48550	14402.2	30349.2	33710.2	28603.4	36553.1	27009.9
SPAC29A4.15	O14018	7	5	35.6365	51642.9	Serine--tRNA ligase_ cytoplasmic OS=Schizosaccharomyces pombe (strain 972 / ATCC 24843) OX=284812 GN=SPAC29A4.15 PE=3 SV=1	258.936	4231.97	9975.22	6692.85	2172.98	3819.15	4669.66
ape1	Q9USX1	24	19	209.882	99446.2	Aminopeptidase 1 OS=Schizosaccharomyces pombe (strain 972 / ATCC 24843) OX=284812 GN=ape1 PE=3 SV=1	160628	115324	133399	101575	91626.7	159579	126143
hxk1	Q09756	18	10	178.651	53598	Hexokinase-1 OS=Schizosaccharomyces pombe (strain 972 / ATCC 24843) OX=284812 GN=hxk1 PE=1 SV=1	18368.2	48112.9	74382.7	49810.8	42584.1	45683.1	45977
stt3	O94335	3	3	17.0342	84974.2	Dolichyl-diphosphooligosaccharide--protein glycosyltransferase subunit stt3 OS=Schizosaccharomyces pombe (strain 972 / ATCC 24843) OX=284812 GN=stt3 PE=3 SV=1	44906.9	27066.9	5439.31	14027	35679.5	13489	14258.9
cct1	O94501	11	6	66.5642	60047.2	T-complex protein 1 subunit alpha OS=Schizosaccharomyces pombe (strain 972 / ATCC 24843) OX=284812 GN=cct1 PE=3 SV=1	114962	51869.5	42257.6	71227.4	40728.9	89615	65910.6
SPAC1002.12c	Q9US47	4	4	34.9499	58833.7	Putative succinate-semialdehyde dehydrogenase C1002.12c [NADP(+)] OS=Schizosaccharomyces pombe (strain 972 / ATCC 24843) OX=284812 GN=SPAC1002.12c PE=3 SV=2	57518.2	23462.8	8724.35	9381.06	27200	19501.6	14399.3
ypt3	P17610	12	8	101.567	23860.9	GTP-binding protein ypt3 OS=Schizosaccharomyces pombe (strain 972 / ATCC 24843) OX=284812 GN=ypt3 PE=1 SV=1	125910	84758	13525.6	54454.2	56002.1	44621.6	46541.7
met17	O13326	20	18	183.907	46408.6	Homocysteine synthase OS=Schizosaccharomyces pombe (strain 972 / ATCC 24843) OX=284812 GN=met17 PE=1 SV=1	78336.4	36398.2	81523.3	80088.9	38696.9	76596.5	83907.2
SPBC947.15c	O43090	13	6	75.1266	60780.9	Probable NADH-ubiquinone oxidoreductase C947.15c_ mitochondrial OS=Schizosaccharomyces pombe (strain 972 / ATCC 24843) OX=284812 GN=SPBC947.15c PE=3 SV=1	25590.3	12796.2	9042.6	10079.4	15971.8	11978	10488
ura1	Q09794	42	32	301.863	248309	Protein ura1 OS=Schizosaccharomyces pombe (strain 972 / ATCC 24843) OX=284812 GN=ura1 PE=1 SV=1	34624.8	58269.8	63836.6	74323	71934.4	34927.6	61211.7
nog1	O94659	10	4	64.8833	72799.5	Probable nucleolar GTP-binding protein 1 OS=Schizosaccharomyces pombe (strain 972 / ATCC 24843) OX=284812 GN=nog1 PE=1 SV=2	18140.7	10411	14439.8	8495.52	7382.41	17092.7	13223.5
rps23	P0CT75;P0CT76	7	7	61.681	15655.3	Small ribosomal subunit protein uS12A OS=Schizosaccharomyces pombe (strain 972 / ATCC 24843) OX=284812 GN=rps23 PE=1 SV=1	31674.1	17181.8	38219.4	33006.6	29271.3	32197.4	27606.3
zrt1	O94639	3	3	19.289	45272.1	Zinc-regulated transporter 1 OS=Schizosaccharomyces pombe (strain 972 / ATCC 24843) OX=284812 GN=zrt1 PE=1 SV=1	33977.5	40263.5	13180.4	40526	25413.8	30496.7	36862.5
sec18	Q9P7Q4	7	7	42.2315	87554.2	Vesicular-fusion protein sec18 OS=Schizosaccharomyces pombe (strain 972 / ATCC 24843) OX=284812 GN=sec18 PE=1 SV=1	63994.7	33648	9507.05	24948.4	33169.5	23083	20583
sup35	O74718	11	8	73.9357	72556.5	Eukaryotic peptide chain release factor GTP-binding subunit OS=Schizosaccharomyces pombe (strain 972 / ATCC 24843) OX=284812 GN=sup35 PE=1 SV=2	40094.7	25297.9	15105.1	17424.3	27540.7	20472.9	23145.1
rnc1	O74919	1	1	6.1405	43377.4	RNA-binding protein rnc1 OS=Schizosaccharomyces pombe (strain 972 / ATCC 24843) OX=284812 GN=rnc1 PE=1 SV=1	68.6807	127.962	1258.87	709.633	729.525	169.723	302.044
sks2	Q10284	38	34	444.046	67205.6	Ribosome-associated molecular chaperone sks2 OS=Schizosaccharomyces pombe (strain 972 / ATCC 24843) OX=284812 GN=sks2 PE=1 SV=2	106742	354458	479693	340060	328755	239835	326886
SPCC16C4.20c	Q9P7Z9	2	2	10.6786	9253.6	Uncharacterized protein C16C4.20c OS=Schizosaccharomyces pombe (strain 972 / ATCC 24843) OX=284812 GN=SPCC16C4.20c PE=4 SV=1	40616.6	14964.4	1099.38	8637.59	8991	8318.94	6306.17
vcx1	O59768	4	3	36.4362	45108.5	Vacuolar calcium ion transporter OS=Schizosaccharomyces pombe (strain 972 / ATCC 24843) OX=284812 GN=vcx1 PE=3 SV=1	399606	19222.5	5656.34	19313.1	60220.9	56216.8	12470.1
mcm6	P49731	3	3	14.2723	99550.3	DNA replication licensing factor mcm6 OS=Schizosaccharomyces pombe (strain 972 / ATCC 24843) OX=284812 GN=mcm6 PE=1 SV=2	1198.81	2122.87	8607.45	4559.48	1318.26	5162.16	3716.18
nmt1	O43010	2	2	11.8725	53696.6	Glycylpeptide N-tetradecanoyltransferase OS=Schizosaccharomyces pombe (strain 972 / ATCC 24843) OX=284812 GN=nmt1 PE=1 SV=1	462.657	3964.95	8395.62	4399.25	2571.63	2986.69	4036.88
rpl2701	O14388	9	5	88.4453	15389.3	Large ribosomal subunit protein eL27A OS=Schizosaccharomyces pombe (strain 972 / ATCC 24843) OX=284812 GN=rpl2701 PE=1 SV=2	8455.85	11537.6	19309.7	15487.9	13156.8	13194.7	13826
SPBC31F10.16	P87317	7	5	49.4543	74094.8	Uncharacterized protein C31F10.16 OS=Schizosaccharomyces pombe (strain 972 / ATCC 24843) OX=284812 GN=SPBC31F10.16 PE=4 SV=2	8971.32	6560.82	7062.6	8875.6	6880.56	10110.6	7118.79
ght2	O74969	8	6	42.1475	58846.2	High-affinity glucose transporter ght2 OS=Schizosaccharomyces pombe (strain 972 / ATCC 24843) OX=284812 GN=ght2 PE=1 SV=1	18641.9	5030.92	3806.23	4103.25	6482.56	7894.12	3974.81
rps2	O74892	14	12	146.987	27637.3	Small ribosomal subunit protein uS5 OS=Schizosaccharomyces pombe (strain 972 / ATCC 24843) OX=284812 GN=rps2 PE=1 SV=1	264529	151179	120455	95733.4	133618	172201	125510
myo1	Q9Y7Z8	28	19	170.936	135711	Myosin-1 OS=Schizosaccharomyces pombe (strain 972 / ATCC 24843) OX=284812 GN=myo1 PE=1 SV=1	16843.5	30911.4	50795.7	45198.6	36153.7	25553.2	35482.9
png2	O74736	3	2	20.6372	34876.9	Chromatin modification-related protein png2 OS=Schizosaccharomyces pombe (strain 972 / ATCC 24843) OX=284812 GN=png2 PE=1 SV=1	6608.49	3595.85	3983.45	2452.01	2628.63	5771.41	4319.44
SPAC1F8.07c	Q92345	31	26	359.207	61719.6	Probable pyruvate decarboxylase C1F8.07c OS=Schizosaccharomyces pombe (strain 972 / ATCC 24843) OX=284812 GN=SPAC1F8.07c PE=1 SV=3	115782	392729	348898	348837	343412	187028	281558
rpl26	P78946	6	3	79.9613	14340.8	Large ribosomal subunit protein uL24 OS=Schizosaccharomyces pombe (strain 972 / ATCC 24843) OX=284812 GN=rpl26 PE=1 SV=1	20565.5	32025.4	41490.2	37364.6	33161	33119.8	30955.5
snz1	O14027	3	1	22.2348	31403.4	Probable pyridoxal 5'-phosphate synthase subunit PDX1 OS=Schizosaccharomyces pombe (strain 972 / ATCC 24843) OX=284812 GN=snz1 PE=1 SV=1	6107.19	1469.25	953.214	3031.2	2344.01	2749.63	2072.23
SPAC9E9.09c	O14293	15	9	90.5152	54768.5	Putative aldehyde dehydrogenase-like protein C9E9.09c OS=Schizosaccharomyces pombe (strain 972 / ATCC 24843) OX=284812 GN=SPAC9E9.09c PE=1 SV=1	13824	9584.19	20483.9	12966.7	13286	14209.4	14366.3
SPBC21D10.11c	O74351	11	9	69.2451	55543.5	Probable cysteine desulfurase_ mitochondrial OS=Schizosaccharomyces pombe (strain 972 / ATCC 24843) OX=284812 GN=SPBC21D10.11c PE=3 SV=2	20000.1	24531.9	19360.5	19298.1	19745	20481.7	21473.6
bfr1	P41820	16	9	83.4056	171751	Brefeldin A resistance protein OS=Schizosaccharomyces pombe (strain 972 / ATCC 24843) OX=284812 GN=bfr1 PE=1 SV=1	3535.13	16175.7	26990	21179.9	17601.1	10284.3	15671.3
SPAC222.08c	Q9UTE4	3	3	16.0403	25901.8	Uncharacterized glutaminase C222.08c OS=Schizosaccharomyces pombe (strain 972 / ATCC 24843) OX=284812 GN=SPAC222.08c PE=3 SV=1	22922.9	7562.33	1650.35	3674.51	9523.84	4032.97	3958.21
cyp4	O94273	1	1	5.8185	22156	Peptidyl-prolyl cis-trans isomerase B OS=Schizosaccharomyces pombe (strain 972 / ATCC 24843) OX=284812 GN=cyp4 PE=3 SV=1	288.505	5.17355	1077.1	301.113	33.3656	840.699	78.2053
cyt1	O59680	5	5	30.1295	34340.2	Cytochrome c1_ heme protein_ mitochondrial OS=Schizosaccharomyces pombe (strain 972 / ATCC 24843) OX=284812 GN=cyt1 PE=3 SV=1	9238.8	5681.03	11693.6	6914.9	7429.36	7505.91	9929.36
thi4	P40386	7	6	47.3787	55566	Probable thiamine biosynthetic bifunctional enzyme OS=Schizosaccharomyces pombe (strain 972 / ATCC 24843) OX=284812 GN=thi4 PE=2 SV=1	2134.8	6238.93	13469.3	6754.18	3067.97	11434.1	6723.47
arc2	O14241	9	5	50.9691	36974.3	Actin-related protein 2/3 complex subunit 2 OS=Schizosaccharomyces pombe (strain 972 / ATCC 24843) OX=284812 GN=arc2 PE=1 SV=1	16550.2	10632.1	7932.75	7427.23	8252.75	13296.7	8804.58
SPAC26H5.07c	O13989	2	1	17.7825	56858.9	Uncharacterized protein C26H5.07c OS=Schizosaccharomyces pombe (strain 972 / ATCC 24843) OX=284812 GN=SPAC26H5.07c PE=3 SV=2	95.2504	2691.37	44.4706	306.261	1630.87	32.5754	381.563
tys1	O14055	15	8	105.692	44575.7	Tyrosine--tRNA ligase_ cytoplasmic OS=Schizosaccharomyces pombe (strain 972 / ATCC 24843) OX=284812 GN=tys1 PE=3 SV=1	9576.03	9888.49	9265.67	4376.12	4894.01	10353.5	8952.25
rps1401	P0CT56;P0CT57	17	15	149.033	14699	Small ribosomal subunit protein uS11A OS=Schizosaccharomyces pombe (strain 972 / ATCC 24843) OX=284812 GN=rps1401 PE=3 SV=1	395331	191564	136479	146041	167706	237981	178793
SPCC1259.09c	O94709	3	2	15.4185	50883.9	Probable pyruvate dehydrogenase protein X component_ mitochondrial OS=Schizosaccharomyces pombe (strain 972 / ATCC 24843) OX=284812 GN=SPCC1259.09c PE=2 SV=1	195.731	879.008	901.099	657.277	170.502	1248.42	728.476
SPAC589.06c	Q9HDZ8	2	2	11.5453	21741.8	Uncharacterized protein C589.06c OS=Schizosaccharomyces pombe (strain 972 / ATCC 24843) OX=284812 GN=SPAC589.06c PE=1 SV=1	3501.56	169.443	265.458	560.831	302.015	2284.28	292.171
anc1	Q09188	12	10	125.421	35020.5	ADP_ATP carrier protein OS=Schizosaccharomyces pombe (strain 972 / ATCC 24843) OX=284812 GN=anc1 PE=1 SV=1	53748.4	70138.9	41349	54308.6	79514.1	25813.7	71234.3
sec27	O42937	10	10	54.9575	89803.3	Probable coatomer subunit beta' OS=Schizosaccharomyces pombe (strain 972 / ATCC 24843) OX=284812 GN=sec27 PE=3 SV=2	367571	89074.7	12919.9	35692.4	88809.3	59678	38761.6
fba1	P36580	19	13	175.023	39570.1	Fructose-bisphosphate aldolase OS=Schizosaccharomyces pombe (strain 972 / ATCC 24843) OX=284812 GN=fba1 PE=1 SV=2	40769.1	42953.4	91911.7	57433.7	29950.9	88058.7	59573.6
krs1	Q9UUE6	8	7	60.3592	67494.2	Lysine--tRNA ligase_ cytoplasmic OS=Schizosaccharomyces pombe (strain 972 / ATCC 24843) OX=284812 GN=krs1 PE=3 SV=1	2347.14	7502.13	11444.9	9085.02	6118.94	7949.99	6223.77
sfr1	Q9USV1	2	2	9.3987	33637.9	Swi5-dependent recombination DNA repair protein 1 OS=Schizosaccharomyces pombe (strain 972 / ATCC 24843) OX=284812 GN=sfr1 PE=1 SV=1	1233.27	20249.1	31467.5	18217	12236.2	8614.54	14577.3
gua1	O14344	20	16	164.758	57026.6	Inosine-5'-monophosphate dehydrogenase OS=Schizosaccharomyces pombe (strain 972 / ATCC 24843) OX=284812 GN=gua1 PE=2 SV=1	20757.2	28549.9	67044.9	61670.4	41757.4	41323	38141.6
pla1	Q10295	5	3	27.0165	64108.8	Poly(A) polymerase pla1 OS=Schizosaccharomyces pombe (strain 972 / ATCC 24843) OX=284812 GN=pla1 PE=1 SV=1	154.563	639.462	2952.05	1559.78	1037.5	593.871	1027.69
vma1	P31406	19	13	141.59	68806.3	V-type proton ATPase catalytic subunit A OS=Schizosaccharomyces pombe (strain 972 / ATCC 24843) OX=284812 GN=vma1 PE=3 SV=1	108117	16312	25975.3	18678.7	32461.2	37150.8	21332.7
SPCC663.15c	O74521	9	7	54.3569	77086.7	Uncharacterized protein C663.15c OS=Schizosaccharomyces pombe (strain 972 / ATCC 24843) OX=284812 GN=SPCC663.15c PE=4 SV=2	94845.9	15923.8	7309.78	12486.6	25179.4	21590.4	14616.5
sec72	O14085	3	2	16.911	21657.2	Translocation protein sec72 OS=Schizosaccharomyces pombe (strain 972 / ATCC 24843) OX=284812 GN=sec72 PE=3 SV=1	2529.95	4797.18	1861.18	2624.65	3426.34	2446.89	2452.08
cdc42	Q01112	3	1	21.5167	21329.6	Cell division control protein 42 homolog OS=Schizosaccharomyces pombe (strain 972 / ATCC 24843) OX=284812 GN=cdc42 PE=1 SV=1	750.992	3199.68	6489.58	4546.84	3312.46	2479.73	3240.29
fps1	O14230	6	5	41.7652	39516.4	Farnesyl pyrophosphate synthase OS=Schizosaccharomyces pombe (strain 972 / ATCC 24843) OX=284812 GN=fps1 PE=1 SV=1	1324.55	3505.54	9249.13	6114.2	4949.68	2588.51	5518.09
rpt3	O74894	9	7	58.3099	43553.1	26S proteasome regulatory subunit 6B homolog OS=Schizosaccharomyces pombe (strain 972 / ATCC 24843) OX=284812 GN=rpt3 PE=3 SV=1	1974.77	8001.17	17432.5	11265.8	9744.05	5296.59	8775.1
rps002	Q9P546	9	5	90.5072	31420.4	Small ribosomal subunit protein uS2B OS=Schizosaccharomyces pombe (strain 972 / ATCC 24843) OX=284812 GN=rps002 PE=1 SV=1	85735	50725.3	30662.6	29291.3	38395.1	59089.2	40531.3
tef3	O94489	49	45	548.487	115802	Elongation factor 3 OS=Schizosaccharomyces pombe (strain 972 / ATCC 24843) OX=284812 GN=tef3 PE=1 SV=1	118902	455750	485973	517582	447361	228313	416197
SPBC660.16	P78812	6	6	43.8058	53679.7	6-phosphogluconate dehydrogenase_ decarboxylating OS=Schizosaccharomyces pombe (strain 972 / ATCC 24843) OX=284812 GN=SPBC660.16 PE=1 SV=2	26217.3	9443.68	7556.2	9458.95	12744.1	13235.1	8666.51
rpl35a	Q9USG6	11	6	105.165	12108.2	Large ribosomal subunit protein eL33B OS=Schizosaccharomyces pombe (strain 972 / ATCC 24843) OX=284812 GN=rpl35a PE=1 SV=1	22238.7	31599.8	60921.6	24291.8	25648.5	42471.3	28793.5
pyr1	Q9UUE1	211	177	2172.21	130861	Pyruvate carboxylase OS=Schizosaccharomyces pombe (strain 972 / ATCC 24843) OX=284812 GN=pyr1 PE=3 SV=1	2.33311e+07	1.27791e+07	996294	6.52908e+06	1.02961e+07	5.57006e+06	5.62841e+06
rar1	Q9UUF2	9	5	49.7921	88881.2	Probable methionine--tRNA ligase_ cytoplasmic OS=Schizosaccharomyces pombe (strain 972 / ATCC 24843) OX=284812 GN=rar1 PE=3 SV=1	153366	68086.4	15527.9	34225	75427.5	31836.7	44293
act2	P32390	5	4	36.3558	47373.4	Actin-related protein 3 OS=Schizosaccharomyces pombe (strain 972 / ATCC 24843) OX=284812 GN=act2 PE=1 SV=1	55783.1	59699.2	12329.9	26401.2	60179.9	18731.9	28082.9
gpd2	Q09845	11	5	70.4821	40874.6	Glycerol-3-phosphate dehydrogenase [NAD(+)] 2 OS=Schizosaccharomyces pombe (strain 972 / ATCC 24843) OX=284812 GN=gpd2 PE=1 SV=1	2612.35	20789.2	18297.6	9366.21	5891.2	8604.33	17491.8
mkt1	Q9UTN2	2	2	10.0428	90153.3	Post-transcriptional regulator mkt1 OS=Schizosaccharomyces pombe (strain 972 / ATCC 24843) OX=284812 GN=mkt1 PE=1 SV=2	1572.75	11722.2	7314.04	8833.21	9011.66	3434.55	6181.1
sui1	P79060	2	1	11.1415	12434.2	Protein translation factor sui1 OS=Schizosaccharomyces pombe (strain 972 / ATCC 24843) OX=284812 GN=sui1 PE=3 SV=3	308.182	776.135	2457.12	1004.31	428.705	1113.75	1495.46
rpp101	P17476;P17477	1	1	8.4333	11141.4	Large ribosomal subunit protein P1A OS=Schizosaccharomyces pombe (strain 972 / ATCC 24843) OX=284812 GN=rpp101 PE=3 SV=1	1086.31	2059.72	8465.5	2335.32	1771.32	3141.61	3232.59
plb1	P78854	7	7	75.2799	67118.7	Lysophospholipase 1 OS=Schizosaccharomyces pombe (strain 972 / ATCC 24843) OX=284812 GN=plb1 PE=2 SV=2	49383.2	43203.5	197492	52664.6	64951.7	102202	46807.1
pgk1	O60101	30	25	278.091	43964.1	Phosphoglycerate kinase OS=Schizosaccharomyces pombe (strain 972 / ATCC 24843) OX=284812 GN=pgk1 PE=1 SV=1	330163	111600	47408.8	93312.7	181250	88482	86200.7
ala1	O13914	13	10	79.3268	107377	Alanine--tRNA ligase OS=Schizosaccharomyces pombe (strain 972 / ATCC 24843) OX=284812 GN=ala1 PE=1 SV=1	3493.64	8169.22	23932.6	12545.5	9563.09	9632.63	9337.25
lys1	P40976	23	19	139.184	156895	L-2-aminoadipate reductase OS=Schizosaccharomyces pombe (strain 972 / ATCC 24843) OX=284812 GN=lys1 PE=1 SV=3	121453	153376	182776	132507	121167	117304	220478
tef101	P0CT53;P0CT54;P0CT55	50	39	671.854	49660.6	Elongation factor 1-alpha-A OS=Schizosaccharomyces pombe (strain 972 / ATCC 24843) OX=284812 GN=tef101 PE=1 SV=1	188624	1.06403e+06	1.56616e+06	1.39486e+06	1.08229e+06	575872	833842
tif223	P56288	4	2	29.7589	50462.2	Probable translation initiation factor eIF-2B subunit gamma OS=Schizosaccharomyces pombe (strain 972 / ATCC 24843) OX=284812 GN=tif223 PE=1 SV=2	431246	164399	8699.7	62564.8	121480	60377.8	70758.1
rpl2702	O74538	8	3	75.4703	15305.1	Large ribosomal subunit protein eL27B OS=Schizosaccharomyces pombe (strain 972 / ATCC 24843) OX=284812 GN=rpl2702 PE=3 SV=1	7591.33	9290.96	15165.3	6816.72	7615.89	11844	8864.64
SPBC1677.03c	O94634	17	12	113.737	66543.7	Threonine dehydratase_ mitochondrial OS=Schizosaccharomyces pombe (strain 972 / ATCC 24843) OX=284812 GN=SPBC1677.03c PE=3 SV=1	336213	137417	35493.2	67500.2	153364	89957	80270.1
SPCC757.15	C6Y4C7	1	1	6.2597	7990.1	Uncharacterized membrane protein C757.15 OS=Schizosaccharomyces pombe (strain 972 / ATCC 24843) OX=284812 GN=SPCC757.15 PE=2 SV=1	3875.31	2313.06	351.94	829.433	2445.68	718.425	1142.98
mrt4	Q9USZ6	4	3	33.2229	26663.7	Ribosome assembly factor mrt4 OS=Schizosaccharomyces pombe (strain 972 / ATCC 24843) OX=284812 GN=mrt4 PE=1 SV=1	3464.07	4669.19	13919.8	6758.29	5907.96	6937.53	5880.85
nam9	O60063	4	4	21.0833	37665.4	Small ribosomal subunit protein uS4m OS=Schizosaccharomyces pombe (strain 972 / ATCC 24843) OX=284812 GN=nam9 PE=2 SV=1	560.221	1087.81	3182.38	1468.26	1333.75	1236.2	1346.21
gdh1	P78804	12	9	57.6751	48789.7	NADP-specific glutamate dehydrogenase OS=Schizosaccharomyces pombe (strain 972 / ATCC 24843) OX=284812 GN=gdh1 PE=1 SV=2	48213.5	11641.1	8158.3	10384.2	15619.9	14908.3	13636.6
tub1	P04689	14	6	136.939	50535.9	Tubulin alpha-2 chain OS=Schizosaccharomyces pombe (strain 972 / ATCC 24843) OX=284812 GN=tub1 PE=1 SV=2	136482	30112.9	10469.2	16785.9	50689.3	24152.2	19904.1
srp1	Q10193	3	3	20.0995	31068.6	Pre-mRNA-splicing factor srp1 OS=Schizosaccharomyces pombe (strain 972 / ATCC 24843) OX=284812 GN=srp1 PE=1 SV=3	1240.94	5882.24	8565.49	4635.87	5436.65	3111.47	4199.6
SPBC646.07c	O94511	11	6	87.22	34640.1	Putative enoyl reductase C646.07c OS=Schizosaccharomyces pombe (strain 972 / ATCC 24843) OX=284812 GN=SPBC646.07c PE=3 SV=1	2727.82	5501.33	6494.91	4699.33	6002.82	2631.6	6225.51
ssa2	O59855	36	12	408.443	70233.2	Probable heat shock protein ssa2 OS=Schizosaccharomyces pombe (strain 972 / ATCC 24843) OX=284812 GN=ssa2 PE=1 SV=3	16912.4	34449.1	50156	46100.2	41481.3	29554.9	32105.8
met9	Q10258	9	6	59.0745	69012.3	Methylenetetrahydrofolate reductase 1 OS=Schizosaccharomyces pombe (strain 972 / ATCC 24843) OX=284812 GN=met9 PE=1 SV=1	1149.33	2410.35	12965.9	5309.36	3293.37	3458.14	4491.79
mss116	O13622	2	0	16.828	59449.4	ATP-dependent RNA helicase mss116_ mitochondrial OS=Schizosaccharomyces pombe (strain 972 / ATCC 24843) OX=284812 GN=mss116 PE=3 SV=1
imp4	O13823	3	0	20.6368	33395	U3 small nucleolar ribonucleoprotein protein imp4 OS=Schizosaccharomyces pombe (strain 972 / ATCC 24843) OX=284812 GN=imp4 PE=3 SV=1
SPAC1B3.06c	O13871	1	0	5.6509	31773.1	Uncharacterized methyltransferase C1B3.06c OS=Schizosaccharomyces pombe (strain 972 / ATCC 24843) OX=284812 GN=SPAC1B3.06c PE=3 SV=1
mvd1	O13963	1	0	6.3371	42755.4	Diphosphomevalonate decarboxylase OS=Schizosaccharomyces pombe (strain 972 / ATCC 24843) OX=284812 GN=mvd1 PE=3 SV=1
alg14	O14199	1	0	5.6987	23209.6	UDP-N-acetylglucosamine transferase subunit alg14 OS=Schizosaccharomyces pombe (strain 972 / ATCC 24843) OX=284812 GN=alg14 PE=3 SV=1
mug86	O14201	1	0	4.7218	33919.6	Meiotically up-regulated gene 86 protein OS=Schizosaccharomyces pombe (strain 972 / ATCC 24843) OX=284812 GN=mug86 PE=1 SV=1
SPAC4F10.19c	O36031	1	0	4.938	17427	Uncharacterized zinc-finger protein C4F10.19c OS=Schizosaccharomyces pombe (strain 972 / ATCC 24843) OX=284812 GN=SPAC4F10.19c PE=4 SV=1
qcr9	O74433	1	0	16.2942	7799.68	Cytochrome b-c1 complex subunit 9 OS=Schizosaccharomyces pombe (strain 972 / ATCC 24843) OX=284812 GN=qcr9 PE=3 SV=2
mis3	O74777	2	0	10.1497	38587.8	KRR1 small subunit processome component homolog OS=Schizosaccharomyces pombe (strain 972 / ATCC 24843) OX=284812 GN=mis3 PE=3 SV=1
alg11	O74878	2	0	10.886	53278	GDP-Man:Man(3)GlcNAc(2)-PP-Dol alpha-1_2-mannosyltransferase OS=Schizosaccharomyces pombe (strain 972 / ATCC 24843) OX=284812 GN=alg11 PE=3 SV=1
rps21	P05764	4	0	25.0746	9616.78	Small ribosomal subunit protein eS21 OS=Schizosaccharomyces pombe (strain 972 / ATCC 24843) OX=284812 GN=rps21 PE=1 SV=2
rpl2802	P36585	5	0	35.4715	16653.4	Large ribosomal subunit protein uL15A OS=Schizosaccharomyces pombe (strain 972 / ATCC 24843) OX=284812 GN=rpl2802 PE=1 SV=3
rps401	P87158	24	0	247.134	29688.9	Small ribosomal subunit protein eS4A OS=Schizosaccharomyces pombe (strain 972 / ATCC 24843) OX=284812 GN=rps401 PE=2 SV=2
mic10	Q9HFF0	1	0	6.2659	9308.6	MICOS complex subunit mic10 OS=Schizosaccharomyces pombe (strain 972 / ATCC 24843) OX=284812 GN=mic10 PE=3 SV=1
sdh4	Q9P7X0	1	0	5.3889	17744	Succinate dehydrogenase [ubiquinone] cytochrome b small subunit_ mitochondrial OS=Schizosaccharomyces pombe (strain 972 / ATCC 24843) OX=284812 GN=sdh4 PE=2 SV=2
idh2	Q9USP8	3	0	14.9982	41188.5	Isocitrate dehydrogenase [NAD] subunit 2_ mitochondrial OS=Schizosaccharomyces pombe (strain 972 / ATCC 24843) OX=284812 GN=idh2 PE=1 SV=2
rpp103	Q9UU78	1	0	6.2092	11216.5	Large ribosomal subunit protein P1C OS=Schizosaccharomyces pombe (strain 972 / ATCC 24843) OX=284812 GN=rpp103 PE=1 SV=1
gln1	Q09179	1	0	5.7847	40018.2	Glutamine synthetase OS=Schizosaccharomyces pombe (strain 972 / ATCC 24843) OX=284812 GN=gln1 PE=1 SV=2
SPAC5H10.03	Q09676	1	0	5.1789	24716.5	Probable phosphatase SPAC5H10.03 OS=Schizosaccharomyces pombe (strain 972 / ATCC 24843) OX=284812 GN=SPAC5H10.03 PE=3 SV=1
spc25	Q10430	1	0	5.5459	28810.7	Kinetochore protein spc25 OS=Schizosaccharomyces pombe (strain 972 / ATCC 24843) OX=284812 GN=spc25 PE=1 SV=1

## Sheet: Protein_IDs_Piechart
SPLIT_ID_WT		SPLIT_ID_KAllR			All	Unique	Shared
GN		GN		SPLIT ID WT	638	96	543
lap2		fio1		SPLIT ID KAllR	621	79	543
rps7		rpl15		SHARED
rpl1201		pmt3
pmt3		rps7
adh4		SPBC32F12.10
cip1		hem1
brx1		nop2
arc2		rad22
SPAC1F5.02		cta4
tom40		rmt1
rad25		ptr3
glt1		SPAC17A2.02c
aat2		rpl301
sty1		vma7
rps101		cho2
ppn1		trp2
SPBC947.15c		SPAC3G9.11c
erg28		pef1
urk1		pmm1
egd2		erg28
rpl1702		spe1
vma2		ade10
alg2		rpl702
rip1		tif51a
rpl702		fma1
SPAC12B10.02c		SPAC1B3.01c
mmf1		SPBC30D10.05c
sua1		rpl3401
SPBC30D10.05c		SPBC17D11.08
SPAC11D3.02c		SPAC1F7.09c
rpl3201		rpl701
fim1		rpl1201
anp1		aro4
SPBC8E4.01c		SPBC839.16
pir2		xan1
rpl1902		SPAC2E11.10
gdh1		rps2201
rad24		atp2
idi1		rad25
lys2		mmi1
SPAC1635.01		tps1
coq5		sty1
cdc3		pmp20
spo14		chc1
met11		rpb7
tys1		rps1801
rvb2		ubp6
fas2		rpl2301
SPBC1703.13c		cwh43
pcn1		rpl1002
pho4		rpl8
mlo3		rpl902
erg5		rpl1802
rpl1802		pcs60
cap1		lys12
rpl14		pcl1
SPBC18E5.01		dbp2
htb1		rpp0
atp1		cct6
SPCC622.02		sir2
vps1		omh5
rmt1		brx1
rpl35b		obr1
nrd1		phb1
tef101		vps26
rpl31		arp2
spi1		yakc
rpl22		SPAC27E2.03c
rpl1801		SPBC16E9.19
SPAC22F8.05		grx5
vcx1		nda3
SPCC622.14		idp1
eft201		mts2
SPAC23D3.12		cdc2
snd1		mlo3
SPAC1687.21		SPCC584.01c
rpl39		pmr1
rpl2301		sar1
SPAC9E9.09c		spe2
tim50		eft201
SPAC24C9.12c		asp1
cbf5		cym1
pol3		glt1
SPBC1539.06		suc22
erm1		ypt2
hcs1		spn2
thi4		SPAC1A6.10
SPCC126.08c		thi9
tts1		pvg1
urg3		mrp5
lrs1		gus1
rpl6		erg2
erg11		hmt1
SPAC1F12.07		vtc2
rad50		SPAPJ696.02
fsf1		rpl1701
rps3001		vps1
rps1101		SPAC24B11.07c
ade10		qcr7
SPAC17H9.13c		vma6
rad22		sam1
SPAC1B2.03c		SPCC70.03c
rki1		rpl2001
SPAC3A11.07		SPCC1183.02
arg7		SPAC26H5.09c
rpl502		SPAC869.05c
rpl4302		SPBC1271.14
ssa1		dps1
trp1		rpl3602
SPAC13C5.05c		SPBC19F5.03
rps3		SPBC1703.13c
ubi3		rpl35
paa1		SPCC970.06
pht1		fkh1
omh5		wrs1
gas2		mae1
SPAC29E6.06c		adh1
rrn10		tpx1
cys11		leu2
cpy1		SPBC23E6.06c
wrs1		SPAC1F8.04c
SPAC323.04		rpn7
yop1		gua1
suc22		eif3m
SPBC1271.14		rps902
mcs4		rps3001
lys9		SPAC5D6.04
wbp1		dus3
rps001		his2
wss2		irs1
ypt3		ypt1
acp2		cit1
bfr1		sua1
cdc42		yop1
rps1401		tif32
rpl26		uap56
SPBC1703.07		rpn9
dfr1		leu1
rpl2001		SPBC15D4.09c
irs1		hsp60
rpn6		dbp5
SPAC9.07c		fim1
ypt2		SPMIT.03
tub1		nip1
rps1602		fma2
rpl1002		rps1902
krs1		nop56
gsk3		tal1
rpl13		SPBC21C3.15c
pyk1		aro1
rps2801		SPBC21C3.12c
p23fy		SPCC191.02c
pi030		SPAC13C5.05c
SPAC222.08c		SPAC27F1.06c
aro1		SPBC365.16
rar1		SPCC1672.03c
rps801		SPAC25G10.08
ssp2		bio2
cdc2		cys12
rps1901		gdh2
pma2		moe1
rpn1		ppm1
SPAC4C5.01		SPCC553.06
rpl1601		SPAC22F8.05
ost1		rpl13
fas1		SPAC3A11.07
nip7		pcd1
rpl15		sec231
SPBC31F10.16		rps101
vma1		egd2
pfk1		ppa1
SPAC27E2.03c		spo14
bsu1		lcb2
prs1		pho1
rim1		SPAC2E11.16c
sfr1		pmi40
ypt5		mug87
SPBC16A3.14		rps1602
mts2		SPAC1399.01c
rho1		bud23
pcl1		rps1701
SPAC1A6.10		rps1201
SPAC6G10.04c		gpm1
cyt1		ssp2
rpl2802		rps2602
bgs4		SPAC22A12.10
elf1		pro1
hmg1		gpd3
cho2		rps1101
rfc3		SPCC1672.11c
rna1		rpl35b
cut6		crn1
grx4		SPAC9E9.04
rpl3001		tif412
rps1001		pir2
rps601		ght5
ilv1		rps1002
adh1		vht1
let1		SPCC1620.06c
ste13		rpl402
rpl3401		bip1
sup35		rpl3001
gua1		avt3
tpr1		fas1
spe1		tif225
sec231		rps2401
sir1		elf1
SPBC26H8.11c		rpl3002
rps1902		tif213
rps002		rpl22
gpd2		SPAC3G6.03c
rpl1701		arg4
arg4		SPAC521.03
qcr7		SPCC663.09c
sly1		sum1
SPAC57A7.12		pdb1
SPAC4A8.14		SPBC16H5.08c
sec21		SPBC3D6.06c
rpp201		sdh1
pdb1		rpn11
rpt3		rpl4301
qcr1		SPAC824.07
pyr1		hhf1
rmi1		tip41
dbp5		cof1
cct6		rcf2
uge1		rpl1801
sds23		SPBC713.03
rpl3002		rps1901
rps1002		rps29
mrt4		rdh54
SPBC32F12.10		lys2
met26		eif3f
rpl801		SPBC1711.16
cox2		spg1
lia1		SPCC622.14
hxk2		fas2
tal1		SPAC637.03
SPAC2E11.10		ssc1
cys12		shf1
SPBPJ4664.04		idi1
pef1		nmt1
nmt1		rpl1702
mug70		vps66
pi048		adk1
ape1		ade3
SPBC17D11.08		rps402
mss116		SPBP8B7.18c
dpm1		mrpl7
ppm1		arg1
SPCC1259.09c		rpl2502
mae1		tif471
tif471		SPAC24B11.05
gus1		rpb3
rpc40		adh4
tif6		cct5
nrs1		rpl1902
rps102		rpl31
rps403		SPBC1198.05
SPBC530.07c		SPAC24H6.10c
SPBC21C3.15c		fsf1
vma6		SPAC694.02
eif3m		acp2
ght2		ras1
SPBC19F5.04		aes1
atp7		SPBC9B6.11c
SPBC1711.08		SPAC22A12.16
ade8		erg5
uap56		dpm1
SPAC24C9.06c		SPBC902.04
rpl2101		bsu1
rpl2801		SPCC364.06
rps21		SPAC11D3.15
his7		abc2
SPBC4C3.03		asn1
arg12		rps1001
mtx1		smd1
SPAC26H5.09c		apt1
act2		tif6
erg10		apl4
his2		rpl401
SPAC637.03		pab1
rpl301		paa1
hmt1		met26
bpl1		rps2601
fmo1		tom40
swo1		rpl2102
chc1		SPBC4C3.03
SPAC29A4.15		rpl1101
rpn9		qcr10
rok1		gas5
cpc2		mae2
sks2		atp7
SPCC663.15c		tef3
rpl35		SPAC56F8.03
SPBC14C8.04		kgd1
fma2		rps403
SPCC584.01c		thi2
met9		sal3
rps23		tbp1
dri1		ssa1
xan1		his7
vtc4		tim50
SPBC4B4.04		gsk3
SPCC1183.02		rpl1601
ypt1		cct3
rpl3202		atp1
urg1		leu3
fet5		rps901
ckb1		rpl2101
rpl2402		fyu1
sec232		hob1
mug64		nda2
tbp1		SPAC6G10.04c
tif32		SPAC11D3.02c
SPAC1F8.07c		SPAC56E4.03
erg2		rna14
tom22		SPAC3H1.05
SPAC24H6.10c		spi1
rps502		rvb2
sar1		SPAC4A8.14
fio1		gly1
rpl3602		cda1
SPCC364.06		SPBC1703.07
pro1		arc4
grs1		urg1
cct3		zwf1
SPBC2G5.05		rtn1
sec27		fib1
pma1		his4
srp1		sec21
leu3		erg10
pvg1		tif212
smd1		sou1
tif412		tif35
fkh1		cka1
gmf1		cct8
plr1		SPCC364.07
rps2		SPAC24C9.06c
pi047		SPAC22G7.01c
rpl1602		rad24
lcb2		gar2
SPBC19F5.03		rpn6
SPCC1620.06c		rps1202
rpl2102		ubc13
rpp203		tdh1
mnn9		zhf1
avt3		psh3
hsp104		sir1
SPAC5H10.03		SPAC23D3.12
dbp2		arg12
thi9		tom70
tif5		grs1
rps20		ost1
rpl1001		ckb1
bip1		SPBC19G7.17
rpl2701		rpl4302
SPCC1672.03c		rpl3202
SPAC1039.02		eif3h
SPCC191.02c		tcg1
cwh43		arg11
tif211		rps27
leu1		SPAC29E6.06c
rvb1		rps502
rpn11		cpc2
rpl2502		cpy1
rps902		SPBC13G1.02
sec72		SPAC1B2.03c
pil1		SPAC4G8.07c
cdc22		but2
SPBC839.16		rpl1901
ubc13		SPBC29A3.06
rps1201		SPAC17C9.06
gua1		mpg1
sec18		frs1
SPAC4F10.19c		rbk1
ght5		SPBPJ4664.04
SPBC646.07c		rps801
sdh1		rps13
SPBC3D6.06c		rpl44
amt2		thrc
fhn1		pma1
rpp0		rpn1
ths1		sec232
SPCC1281.06c		SPAC57A7.12
pcs60		vma2
fyu1		atp16
rbk1		pss1
rps2401		erg6
mas5		SPBC1861.05
pgk1		tif1
gar2		SPBC21B10.07
rps1801		pfk1
nop58		mrpl3
hta1		ppn1
gpd1		rpl3802
lys1		wbp1
pda1		cct4
lcf1		cct2
vtc2		rps2801
sap1		pil1
vma7		abc4
SPAC11D3.14c		hcs1
rps901		frs2
pi063		gmf1
vgl1		anp1
mrpl3		hsp104
mis3		fhn1
nam9		swo1
aro4		isn1
arc4		rpl6
SPAC644.13c		dfr1
frs1		rpl1602
SPCC663.09c		rps3
ala1		cal1
rpt1		SPBC2G5.05
rpl3802		rps20
rpl901		lcf1
sam1		SPBC14C8.04
nda3		erg1
cct2		SPCPB1C11.03
gpd3		tvp15
rpb7		rpl2801
rps27		ubi3
cct4		tef5
SPBC1677.03c		SPAC30C2.04
cct5		lys9
SPAC56F8.03		SPBC582.08
cka1		rpl2402
cit1		lys4
rpb3		rna1
nda2		SPBC26H8.11c
SPBC16H5.08c		SPCC1281.06c
rps2402		prs1
SPAC22A12.16		vma13
fps1		qcr1
SPAPJ696.02		mtx1
rpc19		pol3
SPBC21D10.11c		rpl1001
psh3		act1
rpl44		qrs1
pmm1		SPAC6B12.04c
cal1		SPAC1687.21
SPBC2D10.11c		urg3
tom70		sly1
sum1		nog2
SPBC36.03c		trr1
ade3		SPCC794.03
SPCC970.06		SPBC29A10.16c
eif3h		ded1
SPBC15D4.09c		SPAC1F12.07
dps1		dus1
SPAC17C9.06		mrs1
moe1		tts1
SPAC824.07		SPAC17H9.13c
rpl401		rps1702
ura3		rps2402
asl1		SPAC1635.01
mrpl7		cut6
SPAC11D3.15		SPAC4C5.01
trp2		cgs1
lys3		ura3
pla1		mas5
SPAC4G8.07c		fmo1
SPCC1795.05c		atp4
vht1		nop58
tps1		eca39
SPAC2G11.14		cbr1
ade1		kap114
dbp3		cys11
SPAC30C2.04		gpd1
rps13		pyk1
atp16		SPAC1039.02
eca39		ilv1
rps2602		cdc22
arg5		tif5
ura1		ade1
tif213		tif211
SPBC29A10.16c		lys3
nog2		snd1
gly1		rpl39
tpx1		lrs1
sou1		arg5
SPAC25G10.08		eno101
vps66		rps601
atp2		SPBC530.07c
SPBC582.08		SPAC26A3.11
rnc1		tpr1
eif3f		ura7
SPCC162.02c		tom22
gas5		cdc3
tcg1		ths1
SPBC1683.06c		pi047
apt1		SPCC162.02c
arp2		rpl14
rpp101		rpl901
nop56		rpl801
SPBP8B7.18c		SPBC18E5.01
anc1		pcn1
cbr1		spc34
SPAC1B3.01c		SPCC126.08c
SPAC2E11.16c		pda1
SPAC3G6.03c		SPBC19F5.04
act1		rps001
SPBC12C2.04		bgs4
frs2		mug97
hhf1		SPAC9.07c
thrc		cap1
mae2		rps102
nmt1		rpp201
atp4		rpl502
mrs1		SPBC8E4.01c
plb1		rpa1
ilv5		rpt1
SPAC24B11.05		let1
myo1		SPBC12C2.04
bio2		hxk2
tef3		SPBP8B7.05c
SPBC23E6.06c		ilv5
SPBCPT2R1.02		htb1
SPBC365.16		urg2
SPAC694.02		ypt5
SPAC1002.12c		rpb1
hem1		pma2
pho1		SPAC24C9.12c
cct8		nrs1
his4		amt2
hmt2		rho3
hsp60		rho1
arg1		SPCC1795.05c
rpl102		srp2
pmp20		tuf1
rps29		erg11
tif1		vgl1
SPAC5D6.04		mmf1
urg2		urk1
SPBC24C6.04		hmt2
cda1		SPAC29A4.15
rpl701		ape1
mpg1		hxk1
mrp7		stt3
ura7		cct1
arg11		SPAC1002.12c
rpl2702		ypt3
SPCC70.03c		met17
vas2		SPBC947.15c
fba1		ura1
gnr1		nog1
lys4		rps23
hxk1		zrt1
fma1		sec18
SPBC1711.16		sup35
clc1		rnc1
SPBC902.04		sks2
SPBC660.16		SPCC16C4.20c
leu2		vcx1
rpl35a		mcm6
tif212		nmt1
SPCC553.06		rpl2701
mug35		SPBC31F10.16
aes1		ght2
thi2		rps2
rps402		myo1
gpm1		png2
zwf1		SPAC1F8.07c
nog1		rpl26
hob1		snz1
rpl902		SPAC9E9.09c
pab1		SPBC21D10.11c
rpl4301		bfr1
SPAC26A3.11		SPAC222.08c
rpb1		cyp4
SPAC22G7.01c		cyt1
tef5		thi4
lys12		arc2
kgd1		SPAC26H5.07c
SPCC364.07		tys1
gdh2		rps1401
qrs1		SPCC1259.09c
SPAC6B12.04c		SPAC589.06c
erg6		anc1
idp1		sec27
rix1		fba1
SPAC26H5.07c		krs1
tif35		sfr1
qcr9		gua1
ssc1		pla1
argx		vma1
vma13		SPCC663.15c
ded1		sec72
SPAC3G9.11c		cdc42
eno101		fps1
but2		rpt3
kap123		rps002
ssa2		tef3
rps1701		SPBC660.16
pss1		rpl35a
SPBC13G1.02		pyr1
mis20		rar1
rcf2		act2
met17		gpd2
tef3		mkt1
twf1		sui1
tdh1		rpp101
snz1		plb1
lcf2		pgk1
abc2		ala1
asn1		lys1
rps2601		tef101
rpl1901		tif223
phb1		rpl2702
rps2201		SPBC1677.03c
yakc		SPCC757.15
trr1		mrt4
sal3		nam9
SPAC56E4.03		gdh1
pmi40		tub1
SPBP8B7.05c		srp1
fib1		SPBC646.07c
SPBC713.03		ssa2
rpl8		met9
SPAC521.03
SPCC4G3.03
isn1
mic10
aco2
rpl1101
rpl402
rho3
tuf1
crn1
scs7
erg1
ret3
nip1
SPBC4B4.01c
rpa1
mvd1

## Sheet: SplitID_SUMO_WT_volc
NTurboSUMO_1	NTurboSUMO_2	Rad52CTurbo_1	Rad52CTurbo_2	Split_ID_1	Split_ID_2	Split_ID_3	C: Student's T-test Significant SplitID_Controls	C: Student's T-test significant	C: Filter	C: Student's T-test Significant SplitID_Controls_Filter	N: Unique peptides	N: Mass	N: -Log Student's T-test p-value SplitID_Controls	N: Student's T-test Difference SplitID_Controls	N: Student's T-test Test statistic SplitID_Controls	T: GN	plot_label	func_loc_POI
1.15863	3.2894	1.35968	4.06868	8.88074	9.63602	8.70468	+	SplitID_Controls	Keep	+_Keep	1	21686.2	3.17301	6.60471	7.48756	ret3
6.55362	8.17546	2.1836	5.40343	13.5862	12.5111	8.42142	+	SplitID_Controls	Keep	+_Keep	1	14129.6	1.50721	5.9272	2.97152	SPCC622.02
4.70712	8.93245	3.5643	6.75997	12.1947	11.099	8.93453	+	SplitID_Controls	Keep	+_Keep	1	39018.6	1.49488	4.75178	2.94695	rmt1
3.23899	6.14767	7.47785	9.41848	10.4403	11.3314	10.6204	+	SplitID_Controls	Keep	+_Keep	1	91842.8	1.38046	4.22658	2.72265	erm1
6.29685	8.57926	2.86377	6.94519	10.2549	11.8522	8.75759	+	SplitID_Controls	Keep	+_Keep	1	38337.1	1.29622	4.11698	2.56147	SPAC1B2.03c
9.53522	9.79717	9.43125	12.9122	14.61	14.2375	14.6087	+	SplitID_Controls	Keep	+_Keep	2	15252	2.02691	4.06646	4.09517	erg28
8.10976	8.36421	11.1029	12.2666	13.4816	13.0818	13.3265	+	SplitID_Controls	Keep	+_Keep	4	53110.4	1.39093	3.33582	2.74291	cbf5
9.03817	10.1157	8.52032	10.1222	14.9756	10.1095	13.0921	+	SplitID_Controls	Keep	+_Keep	5	51960.8	1.29896	3.27666	2.56665	rad22	rad52	Homologous recombination		(rad22 is a former name of the gene)
8.19564	7.29231	8.17994	7.16811	11.1088	10.2536	9.96325	+	SplitID_Controls	Keep	+_Keep	1	12934.6	2.81622	2.73291	6.25899	pmt3	pmt3	SUMO
10.5649	11.4694	10.2139	12.1321	13.4782	14.0018	13.1625	+	SplitID_Controls	Keep	+_Keep	4	30369.1	2.16376	2.45245	4.42519	rad25	rad25	Checkpoint
12.1781	12.9547	12.2178	13.4459	15.5182	14.5549	14.3068	+	SplitID_Controls	Keep	+_Keep	8	46140.5	2.15194	2.0942	4.39603	aat2
8.58338	7.68382	8.04806	8.4817	9.51751	11.6368	9.47892	+	SplitID_Controls	Keep	+_Keep	2	52118.8	1.58047	2.01183	3.11926	pho4
11.3582	12.4146	11.1627	12.2094	14.9695	13.6796	12.5916	+	SplitID_Controls	Keep	+_Keep	2	45108.5	1.45975	1.9607	2.87738	vcx1
8.73451	7.35835	8.63071	9.57123	9.91344	10.7286	10.7703	+	SplitID_Controls	Keep	+_Keep	1	72140.3	1.63144	1.89709	3.22386	met11
9.15566	9.15924	9.18713	10.0851	10.9682	11.549	11.3568	+	SplitID_Controls	Keep	+_Keep	3	45527.5	2.78907	1.89454	6.17278	adh4
10.2468	11.1784	9.81668	11.9042	12.5541	13.6318	11.8178	+	SplitID_Controls	Keep	+_Keep	4	44210.9	1.34602	1.88136	2.65639	urg3
12.7274	13.8495	12.4642	13.3585	16.0511	14.6311	14.2315	+	SplitID_Controls	Keep	+_Keep	5	28968.9	1.60177	1.87132	3.16279	pcn1	pcn1	DNA replication
12.3795	12.8793	12.9195	13.4879	14.9447	14.8464	14.2168	+	SplitID_Controls	Keep	+_Keep	5	33899.8	2.50525	1.75274	5.32621	brx1
11.3438	12.4815	10.9409	12.2459	13.9721	13.3307	13.1321	+	SplitID_Controls	Keep	+_Keep	2	17414.1	1.80115	1.72527	3.58406	SPAC11D3.02c
13.5594	15.1614	13.2629	14.8645	16.4839	15.6411	15.5328	+	SplitID_Controls	Keep	+_Keep	11	123569	1.39008	1.67385	2.74126	pol3	pol3	DNA replication
11.013	12.1343	10.2198	11.9044	13.3681	12.8072	12.431	+	SplitID_Controls	Keep	+_Keep	1	9838.15	1.3874	1.55091	2.73608	SPBC1539.06
8.40969	10.0515	9.51103	10.4423	11.0012	11.4206	10.6387	+	SplitID_Controls	Keep	+_Keep	2	29329.2	1.29039	1.41655	2.55042	rki1
13.256	14.4129	12.5349	14.1313	15.4567	14.904	14.6233	+	SplitID_Controls	Keep	+_Keep	2	43934.1	1.30839	1.41093	2.58456	SPAC17H9.13c
12.6995	13.443	12.4727	13.4879	13.7037	15.3874	14.0813	+	SplitID_Controls	Keep	+_Keep	1	6910.22	1.31691	1.36503	2.60077	rps3001
16.1373	17.3898	16.2008	17.688	17.9897	18.728	17.9098	+	SplitID_Controls	Keep	+_Keep	13	17500.4	1.31612	1.35515	2.59925	rps1101
13.3531	13.4737	13.7386	14.4469	15.075	15.5473	14.6767	+	SplitID_Controls	Keep	+_Keep	8	28449.3	1.88068	1.34657	3.75968	rpl702
12.6832	12.8638	12.6676	13.2617	13.6952	15.1136	13.737	+	SplitID_Controls	Keep	+_Keep	6	21183.8	1.57352	1.31284	3.10512	rpl1802
12.4446	12.3772	11.97	12.4799	14.2211	13.8102	12.8146	+	SplitID_Controls	Keep	+_Keep	7	48789.7	1.7385	1.29738	3.44887	gdh1
9.86072	10.4442	9.9145	10.9789	11.3692	11.9801	11.3369	+	SplitID_Controls	Keep	+_Keep	2	48991.1	1.78402	1.2625	3.54681	anp1
11.8506	11.8343	11.416	11.6822	12.6322	13.6284	12.4125	+	SplitID_Controls	Keep	+_Keep	1	14445	1.79423	1.19525	3.56899	rpl3201
13.4939	13.1632	13.6428	13.8383	14.796	15.0295	14.2857	+	SplitID_Controls	Keep	+_Keep	8	36974.3	2.26833	1.16918	4.68876	arc2
10.8144	10.4404	10.3737	10.4916	11.3839	12.2989	11.3879	+	SplitID_Controls	Keep	+_Keep	2	66025.7	2.04928	1.16023	4.14801	ppn1
12.656	13.3948	12.6689	13.3423	14.1619	14.6301	13.6822	+	SplitID_Controls	Keep	+_Keep	3	30082.5	1.73108	1.14255	3.43303	rad24	rad24	Checkpoint
16.2571	17.1394	16.2358	16.9077	18.1825	17.8335	17.257	+	SplitID_Controls	Keep	+_Keep	45	202170	1.61051	1.12267	3.18073	fas2
11.7032	11.8442	11.3237	11.6701	12.451	13.6375	12.117	+	SplitID_Controls	Keep	+_Keep	4	35129	1.36808	1.09984	2.69876	SPCC126.08c
9.9559	10.9233	10.2267	11.4499	11.3441	11.9376	11.8882	+	SplitID_Controls	Keep	+_Keep	1	10380.2	1.2723	1.08437	2.51623	rpl4302
10.1153	9.1705	9.85283	9.86573	11.3457	10.3059	10.8463	+	SplitID_Controls	Keep	+_Keep	2	21790.9	1.57783	1.08158	3.11389	mlo3
13.5438	14.2315	13.2415	14.2172	14.8067	15.2779	14.5745	+	SplitID_Controls	Keep	+_Keep	7	33843.8	1.60255	1.07783	3.16438	SPBC1703.13c
14.3824	14.953	14.3435	15.1281	15.3789	16.4585	15.4921	+	SplitID_Controls	Keep	+_Keep	7	21189.8	1.46987	1.0747	2.89737	rpl1801
12.6671	13.503	12.7285	13.6553	14.7747	13.9878	13.8649	+	SplitID_Controls	Keep	+_Keep	3	6308.46	1.40649	1.07067	2.77313	rpl39
15.4733	15.9767	15.7832	15.9454	17.5057	16.9375	16.0633	+	SplitID_Controls	Keep	+_Keep	7	14882.5	1.40204	1.04086	2.76447	rpl2301
12.6559	13.0679	12.1652	12.6086	14.1984	13.9207	12.8417	+	SplitID_Controls	Keep	+_Keep	5	70143	1.27136	1.02922	2.51447	ssa1
8.11847	9.04708	7.98735	8.0123	9.74695	9.50337	8.68496	+	SplitID_Controls	Keep	+_Keep	1	51738.4	1.2816	1.02046	2.53379	arg7
12.5376	12.8661	12.7769	12.8238	13.6242	13.9237	13.5887	+	SplitID_Controls	Keep	+_Keep	4	69522.3	3.23763	0.961091	7.73058	lap2
15.9735	15.6344	16.3306	15.968	17.1656	17.0819	16.5641	+	SplitID_Controls	Keep	+_Keep	13	28488.2	2.05859	0.960577	4.17013	rps101
15.869	16.1751	16.0713	15.9827	17.4698	17.1855	16.2705	+	SplitID_Controls	Keep	+_Keep	4	15210.1	1.54325	0.950745	3.04382	rpl14
14.4925	15.3057	14.3999	15.5623	15.9094	15.87	15.8893	+	SplitID_Controls	Keep	+_Keep	7	54768.5	1.40013	0.94946	2.76076	SPAC9E9.09c
12.9289	13.027	12.5967	13.0119	13.9246	14.2308	13.3108	+	SplitID_Controls	Keep	+_Keep	5	17543.5	1.82755	0.930962	3.64184	mmf1
14.1235	14.9389	13.7139	14.4231	15.5203	15.3749	14.7883	+	SplitID_Controls	Keep	+_Keep	16	64123.5	1.31247	0.927981	2.59232	ade10
13.4046	14.0741	13.5396	14.1414	14.6877	14.945	14.4131	+	SplitID_Controls	Keep	+_Keep	9	63645.9	1.76209	0.892001	3.49945	SPBC8E4.01c
12.9097	12.9688	12.735	12.788	14.0505	14.1203	13.0391	+	SplitID_Controls	Keep	+_Keep	6	75791.4	1.50276	0.886236	2.96266	vps1
14.8785	15.6017	15.0494	15.5167	15.9165	16.6585	15.8441	+	SplitID_Controls	Keep	+_Keep	8	13320.4	1.47785	0.87814	2.91315	rpl22
16.7068	17.7866	17.2334	17.8257	18.3246	18.4552	18.0056	+	SplitID_Controls	Keep	+_Keep	14	21248	1.33264	0.873682	2.63078	rpl6
13.8349	14.4585	13.6771	14.6201	14.7084	15.504	14.8394	+	SplitID_Controls	Keep	+_Keep	13	61674.8	1.28599	0.869617	2.5421	SPAC3A11.07
11.4389	11.655	11.2499	11.4695	12.2005	12.9353	11.8266	+	SplitID_Controls	Keep	+_Keep	2	13818.9	1.51916	0.867474	2.99543	htb1	htb1	Nucleosome
13.4943	14.0475	13.4652	13.9732	14.79	14.5841	14.3622	+	SplitID_Controls	Keep	+_Keep	6	18785.4	1.97732	0.83376	3.97948	egd2
11.8787	11.9192	12.3314	12.432	12.7896	13.4953	12.6135	+	SplitID_Controls	Keep	+_Keep	3	12187.3	1.49331	0.825822	2.94384	rpl35b
15.5193	15.9034	15.5698	15.5972	16.65	16.6941	16.0083	+	SplitID_Controls	Keep	+_Keep	21	55841.3	1.89417	0.803388	3.78991	vma2
16.7648	17.5705	17.2023	17.5353	18.2396	18.3577	17.6116	+	SplitID_Controls	Keep	+_Keep	19	49239.1	1.38097	0.801407	2.72364	hcs1
15.5877	15.6879	15.8262	15.7566	16.517	16.7333	16.2725	+	SplitID_Controls	Keep	+_Keep	7	17666.5	2.81802	0.792978	6.26474	rpl1201
13.2684	13.3808	14.0565	13.8696	14.1714	14.7837	14.3527	+	SplitID_Controls	Keep	+_Keep	7	13261.4	1.48296	0.792063	2.92328	rpl31
11.5711	12.2691	11.797	12.4333	12.8552	12.6324	12.8176	+	SplitID_Controls	Keep	+_Keep	6	60243.5	1.55642	0.750796	3.07043	cap1
11.5962	11.3984	11.5447	11.7438	12.0641	12.7788	12.0718	+	SplitID_Controls	Keep	+_Keep	2	27108.1	1.71905	0.734144	3.40745	idi1
17.1949	17.5103	17.2033	17.632	18.2923	18.1601	17.8843	+	SplitID_Controls	Keep	+_Keep	55	232850	2.15929	0.727086	4.41415	glt1
15.2561	15.0966	15.0974	15.025	15.9406	16.345	15.245	+	SplitID_Controls	Keep	+_Keep	16	126452	1.33556	0.724757	2.63634	lrs1
13.7112	14.284	13.7467	14.0431	14.6865	14.8537	14.3075	+	SplitID_Controls	Keep	+_Keep	10	51561.8	1.62033	0.669685	3.20093	rvb2	rvb2	Chromatin remodeling
14.3836	15.0426	14.5592	15.0793	15.6283	15.3687	15.2689	+	SplitID_Controls	Keep	+_Keep	5	24555.3	1.48097	0.655791	2.91934	spi1
13.0149	12.7274	12.8043	12.8241	13.8173	13.2736	13.3737	+	SplitID_Controls	Keep	+_Keep	7	60780.9	2.02972	0.645507	4.10179	SPBC947.15c
16.0185	16.2961	16.1585	16.2814	16.8215	17.1692	16.3929	+	SplitID_Controls	Keep	+_Keep	25	58587.8	1.5154	0.605897	2.9879	atp1
16.6002	16.9438	16.4118	16.9044	16.9901	17.7337	17.223	+	SplitID_Controls	Keep	+_Keep	13	33485.9	1.28	0.600548	2.53077	rpl502
14.2112	13.7991	14.0305	13.7169	13.5111	12.9483	13.5699	+	SplitID_Controls	Keep	+_Keep	6	23698.4	1.42382	-0.596337	-2.80688	SPAC1687.21
13.7276	13.3098	13.793	13.044	12.944	12.8711	12.4234	+	SplitID_Controls	Keep	+_Keep	4	100661	1.46457	-0.72244	-2.8869	SPAC22F8.05
11.8461	11.6685	12.226	11.5334	10.7749	11.1393	11.1843	+	SplitID_Controls	Keep	+_Keep	2	24740.4	1.88718	-0.785667	-3.77424	rip1
20.2231	20.2935	20.2694	20.1617	19.5967	18.6091	19.7943	+	SplitID_Controls	Keep	+_Keep	39	49660.6	1.48513	-0.903557	-2.92759	tef101
14.87	14.6027	14.9032	14.2531	13.801	13.1896	14.038	+	SplitID_Controls	Keep	+_Keep	12	68617.5	1.7845	-0.981062	-3.54786	fim1
11.1805	10.2802	11.2398	10.5527	9.57292	9.57258	10.314	+	SplitID_Controls	Keep	+_Keep	2	35518.3	1.45038	-0.993479	-2.85893	SPCC622.14
14.2779	13.7278	14.6571	13.7219	13.4256	12.7759	12.9298	+	SplitID_Controls	Keep	+_Keep	4	33887.8	1.68438	-1.0524	-3.33421	coq5
14.2985	13.5509	14.2034	13.5518	12.9003	12.601	12.834	+	SplitID_Controls	Keep	+_Keep	4	37552.7	2.17747	-1.12272	-4.45917	tom40
13.6459	12.856	13.6431	12.5639	11.8448	12.1492	12.1243	+	SplitID_Controls	Keep	+_Keep	6	78024.8	1.70447	-1.13778	-3.37654	lys2
12.8429	12.0282	13.3149	11.7284	11.3884	11.4598	11.1593	+	SplitID_Controls	Keep	+_Keep	6	149029	1.32022	-1.14276	-2.60707	rad50
11.842	11.3466	11.7425	11.1747	10.6847	9.34562	10.9675	+	SplitID_Controls	Keep	+_Keep	3	35447.4	1.31784	-1.1938	-2.60254	fsf1
14.304	13.8909	14.458	13.6544	13.3713	11.9842	13.2385	+	SplitID_Controls	Keep	+_Keep	13	98161.5	1.43148	-1.21215	-2.82186	snd1
16.4718	16.1687	16.4235	15.9819	15.5176	14.2095	15.4111	+	SplitID_Controls	Keep	+_Keep	4	45078	1.635	-1.21543	-3.23124	spo14
11.3714	10.5488	11.3429	10.4714	9.99205	9.2925	9.70647	+	SplitID_Controls	Keep	+_Keep	2	57167.1	1.88901	-1.26995	-3.77833	alg2
13.3023	12.481	13.439	12.2361	10.8105	12.066	11.5001	+	SplitID_Controls	Keep	+_Keep	5	38220.8	1.53261	-1.40575	-3.02242	SPBC18E5.01
11.3082	10.2004	11.4235	9.97184	8.71143	9.74507	9.48179	+	SplitID_Controls	Keep	+_Keep	3	52571.9	1.39966	-1.41321	-2.75986	tim50
12.2904	11.8148	12.1438	11.1633	10.951	9.51363	10.012	+	SplitID_Controls	Keep	+_Keep	3	26934.3	1.84413	-1.69422	-3.67838	SPAC12B10.02c
14.3359	13.553	13.9851	13.2579	12.1851	11.5161	12.5316	+	SplitID_Controls	Keep	+_Keep	2	54880.3	2.21087	-1.70543	-4.54267	SPAC1F5.02
9.57434	8.44189	7.52339	7.4296	6.58019	6.14078	6.66845	+	SplitID_Controls	Keep	+_Keep	1	57761.1	1.4885	-1.77917	-2.93429	nrd1
10.0778	8.71226	10.1927	9.1414	7.08907	6.93928	8.44541	+	SplitID_Controls	Keep	+_Keep	2	70864.7	1.75553	-2.03979	-3.48535	pir2
14.7343	13.2522	15.5786	13.6145	11.4302	11.8934	11.7935	+	SplitID_Controls	Keep	+_Keep	4	51389.7	2.00603	-2.58924	-4.04621	urk1
12.959	11.3338	12.7911	10.4541	9.56071	8.60513	9.36449	+	SplitID_Controls	Keep	+_Keep	1	26645	1.81077	-2.70773	-3.60506	SPBC30D10.05c
16.2908	16.6202	14.9467	16.8814	13.8318	11.1032	15.0081	+	SplitID_Controls	Keep	+_Keep	7	56331.4	1.32992	-2.87042	-2.62557	erg11
13.8022	12.1739	14.619	12.2681	10.3012	9.24641	10.6775	+	SplitID_Controls	Keep	+_Keep	3	20827	1.968	-3.14076	-3.95797	rpl1702
13.9558	11.4805	15.3874	12.5268	10.5425	8.80669	10.9127	+	SplitID_Controls	Keep	+_Keep	2	62316.1	1.44132	-3.25036	-2.84115	SPAC23D3.12
12.6086	10.3012	13.1958	10.8511	6.82736	7.52269	5.84991	+	SplitID_Controls	Keep	+_Keep	1	53477.6	2.56002	-5.00584	-5.48214	cip1
18.0531	18.1948	18.2132	18.1005	17.6215	17.7762	17.6467	+	SplitID_Controls	Discard		20	21947.5	3.20274	-0.458934	-7.59854	rps7
12.1502	12.4043	12.4051	12.6251	13.0848	12.9077	12.8569	+	SplitID_Controls	Discard		5	40222.6	2.1152	0.553619	4.30622	sty1
15.3664	15.5494	15.4516	15.6564	15.9924	15.7764	15.7824	+	SplitID_Controls	Discard		17	54754.5	1.82153	0.344416	3.62861	sua1
16.5003	16.5595	16.4789	16.5806	16.8187	16.6688	17.0063	+	SplitID_Controls	Discard		3	22753.6	1.7554	0.30146	3.48508	rpl1902
15.78	15.6482	15.5941	15.3717	15.1018	14.8551	15.323	+	SplitID_Controls	Discard		8	29653.4	1.68571	-0.505164	-3.33701	SPAC1635.01
13.4161	13.6286	13.4604	13.6582	13.852	13.7311	14.0444	+	SplitID_Controls	Discard		9	44575.7	1.62416	0.334998	3.20883	tys1
14.3744	14.3972	14.3617	14.612	15.0772	14.5968	14.9132	+	SplitID_Controls	Discard		16	62271.2	1.57496	0.426057	3.10804	erg5
17.8244	18.1024	18.1585	18.1598	18.261	18.5496	18.3784	+	SplitID_Controls	Discard		32	93231.2	1.44187	0.335057	2.84222	eft201
18.897	18.5935	18.8387	18.3786	18.2244	18.3393	18.28	+	SplitID_Controls	Discard		34	51861.2	1.39609	-0.395738	-2.75292	SPAC24C9.12c
14.8848	14.7975	15.1226	14.5976	14.5665	13.9176	14.3812	+	SplitID_Controls	Discard		10	55566	1.38039	-0.562182	-2.72252	thi4
12.4953	12.5251	12.6859	12.4941	12.1612	12.3766	12.4197	+	SplitID_Controls	Discard		4	31570	1.35909	-0.230916	-2.68146	tts1
14.4232	14.6097	14.4704	14.758	14.9183	15.4495	14.8049	+	SplitID_Controls	Discard		10	42797.7	1.32122	0.492253	2.60897	SPAC1F12.07
9.75886	8.34855	9.97441	7.69559	9.39615	6.77723	8.75061			Keep		1	13411.4	0.281621	-0.636357	-0.686637	cdc3
17.7258	17.2655	17.8183	17.1783	16.9281	17.1625	16.8807			Discard		9	83040.4	1.25546	-0.506528	-2.48453	trp1
10.965	12.1545	11.5108	12.1526	13.5146	12.4478	12.4517			Keep		3	56347.4	1.24184	1.10897	2.45897	SPAC13C5.05c
16.6312	17.0295	16.3369	16.9964	17.1431	18.3304	17.4111			Keep		16	27553	1.24056	0.879673	2.45658	rps3
13.3502	14.7762	13.366	14.4528	15.1628	15.2891	14.8229			Keep		5	17258.1	1.23606	1.10529	2.44814	ubi3
14.3787	14.5707	14.4327	13.883	13.8497	13.3483	13.9856			Keep		7	66616.9	1.23583	-0.588382	-2.44773	paa1
7.13115	5.59167	6.43144	5.58664	8.44556	9.33741	6.63347			Keep		1	15025.5	1.2355	1.95359	2.44711	pht1
10.7161	13.9877	10.3928	13.6119	17.1302	15.2558	14.0223			Keep		3	49917.9	1.23388	3.29227	2.44408	omh5
4.58565	5.56602	4.10066	5.68933	7.05291	8.14144	5.50838			Keep		1	50614.4	1.23246	1.91549	2.44141	gas2
12.165	11.6609	12.6751	12.1325	15.117	14.0802	12.4167			Keep		6	85555.1	1.23139	1.71297	2.43942	SPAC29E6.06c
9.17932	6.49755	7.70633	6.55093	7.92189	7.91776	8.43926			Keep		1	11013.4	0.338325	0.609437	0.802195	rrn10
15.0006	15.7018	15.2535	15.8056	16.3104	15.8701	15.9638			Keep		14	37853.2	1.22458	0.607747	2.42668	cys11
11.6845	11.5725	11.4741	11.6416	12.2237	13.3947	11.9193			Keep		2	114237	1.22017	0.919403	2.41845	cpy1
14.5523	14.2529	14.9005	14.4153	15.2689	15.3969	14.6925			Keep		13	44910.6	1.21932	0.58914	2.41686	wrs1
10.59	8.71827	10.4394	8.75859	4.64695	8.42249	8.28088			Keep		2	54842.2	1.04298	-2.5098	-2.09281	SPAC323.04
9.05276	8.95972	8.56713	9.46357	9.62156	12.016	10.0985			Keep		1	20782.4	1.21727	1.5679	2.41303	yop1
12.1923	12.9434	12.3974	12.849	13.8433	12.9889	13.1576			Keep		3	45405.5	1.2151	0.734401	2.40899	suc22
15.7769	15.5229	16.0606	15.0584	14.9723	15.1599	14.3804			Keep		10	47287.5	1.21185	-0.767189	-2.40293	SPBC1271.14
10.4651	10.5261	10.5793	10.3818	9.43646	8.69923	10.3796			Keep		1	57240	1.20905	-0.982965	-2.39773	mcs4
15.3172	15.8058	15.4885	15.9051	16.1578	16.907	15.9355			Keep		13	49938.5	1.20621	0.704256	2.39243	lys9
13.9155	14.429	13.7595	14.115	14.9906	14.3973	14.4464			Discard		7	48898.7	1.202	0.556674	2.38461	wbp1
14.4619	15.0265	14.588	14.8928	15.384	16.0597	14.9733			Keep		5	31759.8	1.1985	0.730028	2.3781	rps001
8.72277	7.9606	6.92563	8.99809	10.6132	9.17972	8.77213			Keep		1	32464.5	0.936461	1.36991	1.90073	wss2
12.4728	13.6256	12.4296	13.3264	14.1207	13.6019	13.864			Keep		7	23860.9	1.19496	0.898586	2.37152	ypt3
11.2796	11.1763	11.4404	10.8272	9.10123	10.801	10.3986			Keep		2	29845.2	1.19472	-1.08062	-2.37107	acp2
15.2689	15.2595	15.8818	15.8387	16.3094	15.867	16.1473			Discard		26	171751	1.19124	0.545671	2.36462	bfr1
12.5007	13.4463	13.0722	13.4169	14.2092	13.6971	13.585			Keep		4	21329.6	1.18839	0.721437	2.35932	cdc42
17.1664	17.7299	17.2953	17.7051	17.9036	18.8218	17.8766			Keep		14	14699	1.17924	0.726471	2.34236	rps1401
16.529	16.3277	16.5951	16.0197	16.0682	16.0315	15.8755			Discard		7	14340.8	1.17843	-0.376173	-2.34086	rpl26
16.0869	15.7703	16.1665	15.7887	15.7436	15.4405	15.6758			Discard		24	67203.9	1.17523	-0.333166	-2.33495	SPBC1703.07
16.5425	16.1282	16.5777	15.8424	15.9448	14.64	15.5467			Keep		15	51522.9	1.17266	-0.89559	-2.33019	dfr1
15.0582	16.9559	15.5409	17.0663	17.7353	17.7008	17.2605			Keep		16	20599.3	1.16219	1.41023	2.31084	rpl2001
15.3903	15.9318	15.5052	15.9714	16.0198	16.4898	16.0716			Discard		23	122916	1.15848	0.494054	2.30399	irs1
12.0081	11.0548	12.289	10.602	9.73575	9.96494	10.9138			Keep		4	47341.4	1.15745	-1.28365	-2.3021	rpn6
12.2763	12.0991	12.2107	11.9999	11.7648	11.2312	12.0171			Discard		5	40375.8	1.15551	-0.475439	-2.29852	SPAC9.07c
11.6303	11.4482	11.7382	11.1742	10.9025	10.8738	11.3611			Discard		2	22754.9	1.15417	-0.451917	-2.29605	ypt2
13.7828	14.2376	13.4987	14.2513	14.376	15.0181	14.3666			Keep		5	50535.9	1.14602	0.644297	2.28102	tub1
15.7741	16.3301	16.0356	16.7494	16.6184	17.9006	16.9242			Keep		14	15395.1	1.14105	0.925427	2.27188	rps1602
11.6854	11.6507	11.6154	12.3668	12.4208	15.33	12.9865			Keep		2	25359.5	1.13352	1.74956	2.25804	rpl1002
11.0257	10.9066	10.7599	10.7136	11.7998	12.2743	10.8712			Keep		4	67494.2	1.12688	0.796973	2.24584	krs1
13.5545	12.045	13.445	12.5848	11.8517	8.88692	11.783			Keep		4	44165.2	1.12489	-2.06679	-2.24218	gsk3
14.0035	15.2218	14.0505	15.0281	15.7665	15.3852	15.2561			Keep		5	23529.1	1.12236	0.893278	2.23755	rpl13
20.1391	20.738	20.4159	20.8593	20.8813	22.0187	21.0695			Keep		61	55515	1.11931	0.7851	2.23196	pyk1
13.0212	13.8602	12.5069	13.2997	14.5231	14.0471	13.6088			Keep		7	7663.95	1.11147	0.887653	2.21758	rps2801
8.92306	9.12903	9.88419	9.31118	10.2145	13.251	10.2625			Keep		3	19048.6	1.10543	1.93081	2.20653	p23fy
7.00329	8.76777	2.57654	8.36377	10.8957	10.5249	9.82564			Keep		1	76671.1	1.10215	3.73756	2.20053	pi030
10.884	11.3436	10.6268	11.6261	13.8647	11.5659	12.0994			Keep		3	25901.8	1.08811	1.38983	2.17488	SPAC222.08c
14.4823	14.4065	14.3375	14.5046	15.3537	14.427	15.0188			Discard		24	173783	1.08287	0.500387	2.16534	aro1
16.0475	17.3624	16.0204	17.2029	17.7058	17.4674	17.6073			Keep		13	88881.2	1.08202	0.935174	2.16379	rar1
16.5699	18.2713	16.4254	18.2837	18.5115	19.4194	18.5103			Keep		12	22592.9	1.08123	1.42616	2.16235	rps801
13.4472	14.2358	13.4487	13.8614	16.4223	14.7369	14.0996			Keep		8	65996.2	1.07592	1.33801	2.15267	ssp2
12.5035	12.0935	12.5046	11.8299	12.8055	12.8989	12.4527			Discard		2	34358.6	1.0725	0.486168	2.14645	cdc2
11.744	11.075	13.1969	11.232	10.4311	9.91731	11.0277			Keep		2	16150.4	1.07035	-1.35328	-2.14252	rps1901
14.4731	13.808	14.4592	13.879	17.1633	15.9284	14.1877			Keep		6	110128	1.06426	1.60497	2.13145	pma2
14.1393	14.2278	14.1483	14.4798	14.688	16.492	14.7677			Keep		14	97999	1.06276	1.06708	2.12872	rpn1
11.7655	10.5033	11.8101	10.6053	9.70162	7.67231	10.7018			Keep		3	27382.7	1.05535	-1.81247	-2.11525	SPAC4C5.01
14.9646	14.619	15.7801	14.562	14.0166	14.4332	14.2899			Keep		4	22170.2	1.05499	-0.734806	-2.11459	rpl1601
13.6421	13.5265	13.6378	13.6417	14.4906	13.6565	13.9844			Discard		7	51683.7	1.04608	0.431806	2.09842	ost1
14.7667	14.5832	15.0597	14.5905	15.2488	16.0878	14.922			Keep		26	230561	1.04604	0.66953	2.09835	fas1
7.85043	9.35758	6.88418	9.23936	9.4743	10.4751	9.73123			Keep		1	20860	1.04579	1.56065	2.0979	nip7
12.0208	12.7022	13.9709	14.6491	14.5666	15.8585	14.5583			Keep		5	23806.5	1.04356	1.65869	2.09386	rpl15
14.4198	13.5186	14.7331	13.2519	13.3965	12.9593	12.7906			Keep		8	74094.8	1.04333	-0.932058	-2.09343	SPBC31F10.16
13.7491	14.2414	14.0168	14.2189	14.553	15.189	14.1854			Keep		8	68806.3	1.04275	0.585976	2.09239	vma1
17.5221	17.8114	17.4359	17.5546	18.0685	19.2106	17.8047			Keep		43	102556	1.04129	0.780285	2.08974	pfk1
17.2201	17.7978	17.3909	17.1896	16.9369	13.3053	16.1092			Keep		6	44333.1	1.03948	-1.94912	-2.08646	SPAC27E2.03c
13.298	12.5084	13.5134	12.3197	12.2855	10.8054	12.2795			Keep		3	58484.4	1.0371	-1.11973	-2.08214	bsu1
15.8813	15.8406	15.9859	15.9155	15.2771	14.1113	15.7622			Keep		23	78875.3	1.0355	-0.855614	-2.07924	prs1
9.79165	10.218	9.56358	10.0882	10.4235	11.9824	10.3321			Keep		2	17139.2	1.03278	0.997298	2.07431	rim1
15.0263	14.2224	15.3963	13.9933	14.201	12.4071	13.6804			Keep		1	33637.9	1.03252	-1.23008	-2.07384	sfr1
13.7562	13.9649	14.1348	14.4239	14.2214	14.6382	14.5918			Discard		7	22985.1	1.02919	0.413839	2.06781	ypt5
11.4	8.06189	11.7596	9.89914	8.7398	2.80924	7.93943			Keep		1	30973.1	1.01907	-3.784	-2.04949	SPBC16A3.14
14.4564	14.7621	14.4607	14.3256	16.9162	15.8103	14.4591			Keep		11	50060.3	1.00859	1.22731	2.03056	mts2
12.8541	13.7137	12.7911	13.2886	12.5786	12.4784	12.8094			Discard		1	22523.1	1.00427	-0.539765	-2.02276	rho1
7.36142	3.81714	9.10242	9.6777	11.6478	9.55615	11.26			Keep		1	25624.9	1.00151	3.33167	2.01777	pcl1
13.8387	13.7147	14.0908	13.7879	13.491	12.7223	13.7234			Discard		9	54299.5	0.999823	-0.545792	-2.01473	SPAC1A6.10
11.578	13.2968	11.6446	13.4242	15.099	13.2032	13.7526			Keep		4	30110.9	0.998188	1.53239	2.01178	SPAC6G10.04c
13.1796	12.4355	13.586	12.1333	10.6379	12.521	11.7055			Keep		2	34340.2	0.997011	-1.21213	-2.00965	cyt1
7.85169	8.03847	8.01875	8.45734	8.38209	9.80642	8.53779			Keep		1	16653.4	0.995872	0.817208	2.0076	rpl2802
14.4748	17.0311	13.9892	16.159	18.4976	16.6297	16.9573			Keep		9	225188	0.995743	1.94798	2.00737	bgs4
13.047	12.6201	13.3371	12.787	14.7611	13.1241	13.6235			Keep		10	116701	0.988057	0.888427	1.99351	elf1
11.9524	11.3025	12.0002	12.2229	13.2712	12.0332	12.5683			Keep		4	114877	0.982298	0.754705	1.98313	hmg1
14.8401	15.1319	14.9371	15.2145	16.6022	14.9733	15.9487			Keep		11	102763	0.981802	0.810517	1.98224	cho2
10.6328	10.2454	10.4127	10.1403	9.57053	8.06967	10.2049			Keep		2	38439.7	0.978081	-1.07611	-1.97554	rfc3
13.0772	13.4725	13.2767	13.5242	13.9526	15.1986	13.4889			Keep		6	43235.8	0.976814	0.8757	1.97325	rna1
16.6771	17.0212	16.6469	16.7555	18.352	16.8973	17.2989			Keep		42	256843	0.973425	0.740879	1.96716	cut6
11.8039	11.2798	12.0045	11.4932	10.9578	11.3663	11.32			Discard		2	27098.9	0.973187	-0.430664	-1.96673	grx4
16.3803	16.2117	16.712	16.6546	16.6587	18.1639	17.0197			Keep		7	11591.6	0.967689	0.79112	1.95683	rpl3001
14.9625	14.6605	15.3681	14.2589	13.2177	14.7598	13.6984			Keep		4	16275.6	0.965029	-0.920544	-1.95205	rps1001
17.7837	17.927	17.9783	18.2396	18.2775	19.674	18.3263			Keep		21	27499.3	0.96245	0.777116	1.94741	rps601
14.6941	15.4444	14.5177	15.4374	16.0936	15.2536	15.7858			Keep		14	73193.8	0.959738	0.687589	1.94254	ilv1
13.9412	14.0391	13.8389	14.4443	14.6285	15.9577	14.2659			Keep		8	37396.5	0.953877	0.884819	1.932	adh1
13.8792	13.3709	13.9964	13.2622	13.4395	11.9688	13.0146			Keep		7	45069.4	0.953135	-0.81953	-1.93067	let1
8.80564	8.53613	9.27275	8.52052	8.4779	3.83892	7.21929			Keep		1	54794.8	0.952531	-2.27173	-1.92958	ste13
14.5513	13.9418	14.9335	13.7105	12.3661	14.3599	12.4138			Keep		3	12870.2	0.952368	-1.2377	-1.92929	rpl3401
14.0586	14.4757	14.0739	14.3385	15.4229	14.2574	14.8019			Keep		12	72556.5	0.950797	0.590727	1.92647	sup35
14.9929	14.3127	15.174	14.2551	13.4877	14.564	13.7766			Keep		10	57026.6	0.946461	-0.740868	-1.91868	gua1
11.9582	12.4672	12.6331	12.4931	14.592	12.806	12.8001			Keep		6	119151	0.94338	1.01145	1.91315	tpr1
11.438	10.4195	11.6333	10.4644	13.7868	11.4308	11.8464			Keep		4	47843.4	0.942132	1.36585	1.91091	spe1
11.5475	11.6396	11.7705	12.209	11.8645	12.8689	12.3492			Discard		5	84845.4	0.941155	0.569214	1.90915	sec231
16.3067	15.9235	16.4306	15.8142	15.7843	14.8652	15.871			Keep		31	163845	0.938661	-0.611896	-1.90468	sir1
9.29948	9.47571	9.87302	9.52133	9.90444	11.662	9.94267			Keep		1	19590.7	0.936646	0.960636	1.90106	SPBC26H8.11c
9.68105	8.74802	11.6169	9.48445	7.3281	8.12794	9.27054			Keep		1	16062.3	0.935145	-1.6404	-1.89837	rps1902
14.6212	15.0285	14.5788	15.056	15.1965	16.4368	15.0749			Keep		7	31420.4	0.934723	0.748311	1.89761	rps002
14.9385	14.5776	14.5349	14.4072	13.8005	12.3031	14.5282			Keep		8	40874.6	0.934456	-1.07064	-1.89713	gpd2
13.4471	12.447	13.7387	13.1366	14.8107	13.8722	13.5127			Keep		4	20814.1	0.932727	0.87283	1.89403	rpl1701
16.9145	17.1503	16.9527	16.9914	17.2747	17.7758	17.0424			Discard		30	127480	0.932635	0.362027	1.89387	arg4
7.44314	7.99339	7.70488	9.10209	8.19416	10.6239	9.50443			Keep		3	16030.5	0.932156	1.37995	1.89301	qcr7
14.0784	13.7796	14.2124	13.7627	13.4704	13.8664	13.608			Discard		8	71664.7	0.931812	-0.310006	-1.89239	sly1
14.6211	14.3455	14.9048	14.51	14.0895	14.4655	14.2878			Discard		8	61286.1	0.931316	-0.314423	-1.8915	SPAC57A7.12
9.9969	10.391	9.63212	10.6926	10.4909	11.2555	10.681			Keep		1	45352.7	0.929044	0.630972	1.88742	SPAC4A8.14
13.0242	13.0506	13.1762	12.5039	12.8812	11.9023	12.3789			Discard		4	100936	0.919575	-0.551256	-1.87045	sec21
12.8468	13.7927	12.9155	14.044	13.4957	15.0541	14.6135			Keep		3	11158.3	0.917636	0.988019	1.86697	rpp201
15.3477	15.8313	15.2053	16.0195	16.3304	15.7641	16.2232			Discard		17	39623.6	0.915264	0.504987	1.86272	pdb1
14.0853	13.6243	14.1201	13.3354	13.4912	12.5764	13.4526			Keep		8	43553.1	0.903134	-0.617909	-1.841	rpt3
12.0379	11.9383	11.9856	11.6711	11.781	11.5391	11.7633			Discard		2	50737.5	0.899915	-0.213783	-1.83523	qcr1
19.6288	22.7048	18.7704	22.1693	23.6868	22.4966	22.7268			Keep		143	130861	0.899616	2.15177	1.8347	pyr1
8.6606	9.53816	2.61878	9.95728	11.2517	12.0343	11.0274			Keep		1	26632.5	0.898486	3.74408	1.83268	rmi1
13.64	12.1183	13.7114	12.4494	12.1089	11.0315	12.4807			Keep		8	56305.2	0.897596	-1.10609	-1.83108	dbp5
14.1305	14.6757	13.935	14.5913	14.7404	15.2061	14.53			Discard		10	58548.3	0.894913	0.492372	1.82628	cct6
10.9036	11.6079	10.4978	11.4693	12.0826	11.5392	11.5782			Keep		1	39233.6	0.889813	0.613728	1.81715	uge1
9.38692	7.27143	8.6789	9.18599	9.13319	11.655	9.72368			Keep		3	44288.5	0.885315	1.5398	1.80911	sds23
13.1599	13.6932	13.2331	13.8901	13.6014	15.2292	14.1119			Keep		4	12242.4	0.885002	0.820096	1.80855	rpl3002
13.0841	13.4027	13.6035	13.5132	13.6803	14.4856	13.5486			Discard		4	16442.8	0.882622	0.503944	1.80429	rps1002
13.1409	12.6274	13.6444	12.7514	12.4821	12.3104	12.7533			Discard		2	26663.7	0.882093	-0.525812	-1.80334	mrt4
11.9152	13.6096	11.9668	13.0125	13.576	13.5671	13.391			Keep		5	60599.1	0.87903	0.885324	1.79786	SPBC32F12.10
20.531	21.0049	20.6409	20.9082	20.9882	21.092	20.9623			Discard		78	85339.9	0.875951	0.24294	1.79236	met26
15.5414	16.4818	15.8896	16.2393	16.505	16.8936	16.2618			Discard		10	27100.2	0.875707	0.515447	1.79192	rpl801
5.58661	5.5317	5.9663	6.61297	6.30276	9.28469	6.67555			Keep		1	28121.5	0.871989	1.49661	1.78527	cox2
12.2583	10.5086	12.9714	11.1491	7.88254	11.8738	9.06875			Keep		3	35689.1	0.870413	-2.11349	-1.78246	lia1
1.96148	5.08749	3.6303	6.20343	5.08908	10.0849	6.35402			Keep		1	50920.5	0.869042	2.95532	1.78	hxk2
15.1123	15.0113	14.9154	14.6755	15.2467	16.7997	15.1725			Keep		13	35238.3	0.8652	0.811014	1.77314	tal1
13.7178	13.9067	13.3551	13.972	13.9005	15.5055	14.177			Keep		8	36701.3	0.864539	0.789748	1.77196	SPAC2E11.10
11.9903	12.7102	12.4175	11.349	10.8674	11.3909	11.8522			Keep		2	43086.2	0.860654	-0.746573	-1.76501	cys12
13.5108	13.6489	13.5218	13.8213	14.4149	13.6217	13.9537			Discard		14	136370	0.858852	0.371033	1.76179	SPBPJ4664.04
13.0738	14.0814	12.8686	13.8226	14.8956	13.6623	14.232			Keep		4	32736.9	0.857803	0.801669	1.75992	pef1
13.0674	12.6741	13.3383	12.8611	12.7239	12.5517	12.7496			Discard		5	53696.6	0.856777	-0.310154	-1.75808	nmt1
9.21108	9.51947	8.93859	9.60411	9.81478	9.64256	9.51845			Discard		1	79253.8	0.855235	0.340283	1.75533	mug70
9.92189	8.84183	11.0127	8.87225	4.93444	9.07978	8.45903			Keep		2	36998.1	0.852513	-2.17109	-1.75046	pi048
15.9285	15.9438	16.1954	15.858	15.9412	15.5115	15.7793			Discard		16	99446.2	0.847131	-0.237428	-1.74085	ape1
13.5719	12.6727	13.7003	12.489	12.7696	11.8034	12.4817			Keep		6	47742.7	0.843944	-0.756876	-1.73515	SPBC17D11.08
11.6068	10.3369	11.7333	10.2556	10.3249	4.92096	9.83578			Keep		2	59449.4	0.839442	-2.62262	-1.72711	mss116
8.08078	9.05648	5.96089	10.253	9.81308	10.5751	10.2735			Keep		1	26672	0.839025	1.88276	1.72636	dpm1
7.65569	9.08166	7.27187	9.24707	9.45637	8.28649	9.82399			Keep		1	35855.2	0.568507	0.874874	1.23974	ppm1
11.0655	11.3998	11.3927	11.5577	11.6077	12.3567	11.4572			Discard		5	50883.9	0.837692	0.453262	1.72398	SPCC1259.09c
9.06723	7.006	9.29274	9.46173	11.6173	8.83309	10.6358			Keep		1	49304.5	0.836255	1.65515	1.72142	mae1
13.3193	12.9985	13.4001	12.8106	12.9955	12.6605	12.8016			Discard		7	154035	0.833801	-0.312895	-1.71703	tif471
16.07	16.3214	16.2887	15.9753	16.0612	15.7196	16.0198			Discard		20	80749.7	0.833744	-0.230335	-1.71693	gus1
10.9119	11.2061	10.8425	10.7582	12.1356	11.6801	10.7832			Keep		1	39154.7	0.832722	0.603329	1.7151	rpc40
12.9699	12.4472	13.1681	12.6993	12.5798	11.6788	12.5924			Discard		3	26232.5	0.830258	-0.537454	-1.7107	tif6
15.324	15.3912	15.2304	15.1765	15.3116	14.5498	14.9983			Discard		16	63870	0.819805	-0.327295	-1.69203	nrs1
16.9946	16.9411	17.5148	17.5904	17.4731	18.6927	17.5659			Keep		18	28521.3	0.81917	0.650386	1.6909	rps102
9.91926	10.2144	7.70788	10.3046	10.2697	11.9472	10.6644			Keep		2	29674.9	0.819157	1.4239	1.69088	rps403
13.6351	13.5432	12.8405	13.0938	12.8215	13.0065	12.8569			Discard		8	27839	0.816742	-0.383176	-1.68656	SPBC530.07c
12.623	10.9212	12.849	11.8958	10.4692	11.1757	11.6295			Keep		3	57571.3	0.809014	-0.980765	-1.67276	SPBC21C3.15c
12.8231	13.2481	13.119	13.1213	13.194	13.5409	13.2127			Discard		3	39323.6	0.808944	0.238021	1.67263	vma6
12.3491	13.0407	13.1415	13.3825	13.8794	13.0675	13.6454			Discard		5	45085.4	0.806692	0.552306	1.66861	eif3m
12.0687	12.9713	11.971	12.8426	14.5101	12.4417	13.3601			Keep		4	58846.2	0.802224	0.973905	1.66063	ght2
13.7813	14.3012	14.1175	14.676	14.3279	14.9375	14.7146			Discard		6	56812.7	0.799749	0.441026	1.65621	SPBC19F5.04
11.5267	9.25804	12.2515	9.62648	7.0746	10.0327	9.2669			Keep		2	19138.2	0.797435	-1.87427	-1.65208	atp7
11.2968	8.4366	10.7078	8.52242	6.84835	9.49839	6.93973			Keep		2	37420	0.847425	-1.97875	-1.74137	SPBC1711.08
11.9986	12.3268	14.0252	13.3451	13.7274	14.2152	13.6503			Keep		5	54307.4	0.795172	0.940343	1.64804	ade8
15.4054	16.2068	15.287	16.0276	17.0495	15.6259	16.7334			Keep		15	49231.2	0.790705	0.737902	1.64006	uap56
15.023	15.3971	15.0832	15.0888	15.5999	15.8093	15.0664			Discard		13	86113.5	0.788255	0.343853	1.63568	SPAC24C9.06c
14.8275	16.0179	15.0234	15.7928	15.9769	16.0841	15.8594			Discard		1	18380.2	0.773817	0.558073	1.60988	rpl2101
10.2526	10.4758	10.1197	10.1096	10.8726	11.0986	10.0813			Discard		1	16685.4	0.771156	0.444709	1.60513	rpl2801
12.9977	13.2364	13.2522	13.1569	12.7663	11.9177	13.2274			Discard		4	9616.78	0.765768	-0.523689	-1.5955	rps21
13.1849	12.4807	13.4546	12.3539	12.7634	12.0985	11.9214			Keep		6	46182.9	0.761987	-0.607419	-1.58874	his7
14.6294	14.6282	14.557	14.3583	14.1134	14.6452	14.008			Discard		6	36608.6	0.759954	-0.287703	-1.5851	SPBC4C3.03
13.3246	14.5069	13.586	14.389	14.9823	14.1401	14.638			Keep		1	46084.9	0.757165	0.635196	1.58011	arg12
10.2774	8.82809	10.3967	9.58704	8.45696	9.49533	9.01362			Keep		1	30897.5	0.756631	-0.783665	-1.57916	mtx1
12.1892	10.9632	12.0783	11.1165	10.0555	11.543	10.6932			Keep		4	41432.6	0.756471	-0.822905	-1.57887	SPAC26H5.09c
13.4767	14.742	13.1949	15.0156	15.9066	14.1432	15.5936			Keep		6	47373.4	0.755034	1.10716	1.57631	act2
14.8218	14.8907	15.0209	14.8107	15.1083	16.231	14.9399			Discard		11	40997.9	0.752477	0.540386	1.57173	erg10
15.1882	15.1908	14.9806	15.6636	15.2556	15.8206	15.7612			Discard		10	47553.9	0.750155	0.356627	1.56758	his2
11.9906	12.4836	11.9904	12.4323	12.0158	10.3745	12.0076			Keep		3	30600.5	0.749871	-0.758239	-1.56707	SPAC637.03
17.6528	18.0325	17.7697	18.0141	18.0429	18.8207	17.9372			Discard		24	43802.8	0.740297	0.399675	1.54994	rpl301
9.83933	9.01207	9.1324	10.7166	11.8223	9.26815	11.9645			Keep		2	93994.3	0.73941	1.34322	1.54835	hmt1
13.0494	12.2081	13.0929	11.8952	9.74973	13.077	10.6696			Keep		4	70631.9	0.737805	-1.39596	-1.54548	bpl1
10.7351	9.53924	10.7551	9.54923	4.66664	10.786	7.88001			Keep		2	49889.4	0.736236	-2.36713	-1.54267	fmo1
15.5443	15.6862	15.5131	15.7797	15.7226	17.7004	15.9222			Keep		25	80596.5	0.734412	0.81759	1.53941	swo1
14.4196	15.1779	14.2193	14.9667	14.9735	15.1497	15.2249			Discard		17	190019	0.731793	0.420156	1.53472	chc1
13.7607	13.4767	13.8036	13.4778	13.5657	12.4021	13.428			Discard		7	51642.9	0.731456	-0.497758	-1.53412	SPAC29A4.15
1.59199	9.08908	4.41437	9.5837	11.9087	7.84553	10.1275			Keep		1	43457.3	0.730017	3.79077	1.53154	rpn9
11.9695	16.6906	11.2963	15.5086	17.7039	15.3302	16.2173			Keep		2	54026.2	0.730457	2.55087	1.53233	rok1
14.4139	14.6414	14.3967	14.4689	14.4749	16.6091	14.8337			Keep		12	34851.1	0.704136	0.82568	1.48515	cpc2
18.5484	18.3985	18.7429	18.343	18.3777	17.1306	18.3992			Discard		34	67205.6	0.696268	-0.539043	-1.47103	sks2
9.92652	9.92028	10.0498	9.77687	8.58671	10.029	9.55191			Discard		1	77086.7	0.69329	-0.529158	-1.46569	SPCC663.15c
9.05954	6.88016	9.10696	7.76869	7.70082	8.82488	9.71913			Discard		1	14301.8	0.277239	0.544439	0.677517	rpl35
13.2414	13.3556	13.2946	13.6465	13.1181	12.2034	13.4174			Discard		7	31834.4	0.688329	-0.471529	-1.45678	SPBC14C8.04
9.30414	8.54237	9.20622	10.0774	9.09982	12.422	10.2371			Keep		3	47271.4	0.687043	1.30377	1.45447	fma2
13.6124	13.5596	13.5983	13.1571	13.2124	13.4475	13.1228			Discard		7	111353	0.686089	-0.220975	-1.45275	SPCC584.01c
13.7227	13.2477	13.5876	12.7237	13.3085	12.6058	12.628			Discard		9	69012.3	0.683936	-0.473031	-1.44888	met9
14.802	14.6076	15.1137	14.814	14.7223	14.0277	14.745			Discard		6	15655.3	0.681962	-0.336045	-1.44533	rps23
11.1459	11.1388	11.4041	11.0272	11.2643	9.94675	10.868			Discard		2	66396.5	0.673336	-0.485997	-1.42982	dri1
9.55207	9.74849	9.20053	9.64259	9.20199	11.0709	10.3843			Keep		1	46604.2	0.673327	0.683133	1.4298	xan1
13.0431	12.118	13.2644	11.6306	12.2383	11.6788	11.5203			Keep		5	83634.9	0.673109	-0.701545	-1.42941	vtc4
12.823	13.085	12.6501	12.2338	13.5769	13.4312	12.5503			Discard		4	63497.1	0.672874	0.488149	1.42899	SPBC4B4.04
11.4489	11.4831	11.0214	12.1702	13.3201	11.0495	13.0588			Keep		4	25503.8	0.671407	0.94524	1.42635	SPCC1183.02
11.4403	11.4073	12.0034	11.1756	10.9541	11.2811	11.3092			Discard		4	22816.7	0.668712	-0.325188	-1.4215	ypt1
12.8153	14.545	12.6736	14.1048	14.5421	14.0866	14.3728			Keep		3	14458	0.668511	0.799181	1.42113	rpl3202
15.2943	16.612	14.9715	16.2204	16.2365	17.8802	16.0378			Keep		16	49034.9	0.664171	0.943611	1.41332	urg1
8.27801	6.96862	7.90187	7.71699	6.73612	2.43664	7.91754			Keep		1	31536.9	0.663126	-2.0196	-1.41144	fet5
10.5723	11.0789	10.7913	10.8843	10.3562	9.65489	11.0057			Discard		1	26677.4	0.662827	-0.492783	-1.4109	ckb1
16.0184	16.0641	16.1741	16.086	16.1868	17.1058	16.1086			Discard		7	16911.8	0.661899	0.381415	1.40923	rpl2402
11.8834	11.0306	12.2887	11.2413	9.78468	11.796	10.7466			Keep		1	85382.3	0.659331	-0.835242	-1.4046	sec232
9.34719	8.4127	8.92841	8.54097	6.35455	8.94903	8.20595			Keep		1	31747.8	0.65852	-0.970808	-1.40314	mug64
13.0841	12.8382	13.2347	13.0141	12.8376	10.5609	12.9556			Keep		3	48835.9	0.658246	-0.924682	-1.40264	tbp1
13.9813	14.6109	14.3324	14.6989	14.9722	14.3511	14.9774			Discard		10	107071	0.654853	0.361045	1.39652	tif32
18.7838	18.8717	18.5663	18.6597	18.6955	18.3287	18.6237			Discard		29	61719.6	0.651016	-0.171057	-1.3896	SPAC1F8.07c
8.50197	10.4395	12.3968	12.8591	13.3468	11.7837	13.2126			Keep		1	24671.5	0.646942	1.73168	1.38225	erg2
14.7135	15.5892	14.8708	15.7359	13.7915	8.24025	15.004			Keep		2	15911.8	0.785171	-2.88212	-1.63017	tom22
10.7965	12.0798	12.4813	12.3342	12.7142	13.4192	11.9874			Keep		4	39760.3	0.641154	0.783971	1.3718	SPAC24H6.10c
14.8334	14.4485	15.1481	14.8581	13.8345	14.9209	14.4238			Discard		10	22356.9	0.640884	-0.428973	-1.37131	rps502
13.0287	12.9958	12.5944	13.1441	12.9456	13.4304	13.1983			Discard		4	21279.9	0.636571	0.250665	1.36351	sar1
8.52937	8.20962	8.1337	8.29654	8.18833	10.927	8.639			Keep		1	69907.8	0.62277	0.959145	1.33854	fio1
13.8363	14.1971	14.0721	14.1475	14.6433	14.3787	13.9463			Discard		7	11258.4	0.620473	0.259516	1.33437	rpl3602
15.1073	15.5624	15.3849	15.4194	15.4945	13.5557	15.0491			Keep		9	44347.7	0.617339	-0.66872	-1.32869	SPCC364.06
13.0515	11.6005	13.1123	11.4106	11.3372	12.1915	10.8228			Keep		3	48707	0.616453	-0.843236	-1.32709	pro1
14.9778	14.2728	15.2256	14.4254	13.875	14.7845	14.1246			Discard		15	74005.4	0.615576	-0.464024	-1.32549	grs1
14.8576	15.4845	14.7541	15.364	16.3001	14.8812	15.7834			Discard		15	58480.8	0.614348	0.539815	1.32327	cct3
11.3623	12.4196	10.8582	11.7914	11.8462	13.7737	11.8383			Keep		7	75182.5	0.611778	0.878211	1.3186	SPBC2G5.05
9.85799	11.8598	9.7428	11.8238	12.3625	10.8925	12.4177			Keep		2	89803.3	0.6099	1.06981	1.31519	sec27
18.8883	18.9781	19.1611	18.8766	18.9532	18.2738	18.9161			Discard		38	99884.1	0.605284	-0.261667	-1.30681	pma1
12.3446	11.8207	12.4452	11.7713	11.8866	10.0744	12.0959			Keep		3	31068.6	0.597072	-0.743163	-1.29188	srp1
13.8294	12.9818	13.8545	12.5111	12.5508	13.3791	11.8959			Keep		11	64041.8	0.59674	-0.685572	-1.29127	leu3
12.6486	13.9958	12.5964	13.4965	13.6982	13.7443	13.6467			Discard		4	44871.7	0.585102	0.512065	1.27007	pvg1
11.5289	11.1109	11.552	11.4208	11.1704	10.9404	11.4461			Discard		3	13089.4	0.584385	-0.217522	-1.26876	smd1
12.5631	12.9152	12.3034	13.0236	13.0643	12.8557	12.9511			Discard		4	44706.2	0.583565	0.25568	1.26726	tif412
9.33727	9.95974	9.40346	9.27965	9.51266	10.9185	9.63466			Discard		1	12042.8	0.577329	0.526894	1.25588	fkh1
12.1259	12.8099	12.3838	13.0549	12.5513	13.303	13.0884			Discard		3	16281.6	0.574417	0.387309	1.25055	gmf1
12.0351	11.8871	12.45	11.5361	9.87592	12.3839	11.2565			Keep		3	36814.7	0.571143	-0.804932	-1.24457	plr1
16.8973	16.7833	16.9102	16.7974	16.8738	18.1127	16.8536			Discard		13	27637.3	0.566056	0.433	1.23526	rps2
14.5942	15.356	14.3445	14.8046	15.3062	16.1536	14.5585			Discard		12	47383.5	0.558777	0.56462	1.22191	pi047
15.9309	15.2449	16.5712	15.2996	14.7392	15.883	14.9317			Discard		9	22005	0.558209	-0.577033	-1.22087	rpl1602
10.7576	9.31474	9.78161	8.84828	9.9577	5.34192	9.05868			Keep		3	67519.1	0.557081	-1.55613	-1.2188	lcb2
10.4027	11.8396	9.91727	11.2281	13.2996	10.4794	11.8203			Keep		3	68712.9	0.547616	1.0195	1.20141	SPBC19F5.03
14.9063	15.1457	14.7905	14.8213	15.9086	14.9113	14.9634			Discard		9	34779.3	0.547425	0.345151	1.20106	SPCC1620.06c
13.4302	14.785	13.5178	14.5709	14.9491	14.0621	14.9568			Discard		1	18353.1	0.546324	0.579981	1.19903	rpl2102
11.028	12.0549	10.9828	12.3417	11.208	12.9559	12.9249			Keep		2	11114.2	0.545088	0.761056	1.19676	rpp203
10.3957	9.92778	10.2877	10.0155	9.55853	7.36747	10.6272			Keep		2	38296.7	0.544405	-0.972282	-1.1955	mnn9
11.1429	10.7941	10.5971	10.0401	10.9474	5.9278	10.2625			Keep		1	73060.9	0.541279	-1.59766	-1.18975	avt3
12.8917	12.9477	13.4242	13.4649	14.1014	13.01	13.5739			Discard		10	100507	0.540949	0.379658	1.18914	hsp104
10.6377	9.513	10.832	9.61263	9.57827	10.0271	9.27071			Discard		1	24716.5	0.535977	-0.523465	-1.17997	SPAC5H10.03
14.57	15.3489	14.2849	15.049	16.1205	14.8089	15.0584			Discard		13	61548.2	0.533795	0.516099	1.17595	dbp2
9.38749	10.424	7.99395	10.9184	11.2344	9.51171	11.58			Keep		2	65070.2	0.531811	1.09441	1.17228	thi9
14.7815	15.1633	15.1678	14.5082	14.91	14.5529	14.4883			Discard		10	44944.6	0.526597	-0.254811	-1.16265	tif5
16.6528	16.3632	17.0227	16.5425	16.5694	18.0924	16.7739			Discard		12	13543.8	0.523749	0.499927	1.15738	rps20
14.8517	14.6594	14.8723	14.8076	14.7294	16.3825	14.8381			Discard		11	25373.5	0.521144	0.518941	1.15255	rpl1001
14.4263	14.0809	14.4062	13.6637	14.7451	15.0154	13.8916			Discard		18	73226.7	0.519549	0.406434	1.1496	bip1
13.9849	13.7284	14.1082	13.785	15.0664	14.7854	13.3877			Discard		4	15389.3	0.517221	0.51155	1.14529	rpl2701
12.9703	13.1326	12.9606	12.8873	13.1742	13.5184	12.8566			Discard		8	58047.2	0.514956	0.195355	1.14108	SPCC1672.03c
8.52743	8.51098	8.84991	9.33531	8.54957	13.0951	8.98607			Keep		4	68066	0.513942	1.40433	1.1392	SPAC1039.02
11.1771	11.0134	13.1741	12.1232	12.3602	12.7628	12.5323			Keep		3	73036	0.513114	0.679783	1.13767	SPCC191.02c
9.77467	12.8681	10.9289	12.7627	13.7962	11.19	13.6226			Keep		3	110035	0.512115	1.28599	1.13581	cwh43
15.0607	14.892	15.1182	14.237	15.1947	13.4554	14.1896			Discard		7	34525.8	0.507852	-0.547066	-1.12789	tif211
13.5365	13.6303	13.8733	13.9389	12.7746	13.8194	13.6492			Discard		3	39732.9	0.506297	-0.330357	-1.125	leu1
9.14864	8.47873	10.4675	8.07081	8.31046	8.38653	8.34126			Keep		1	50052.6	0.503332	-0.695335	-1.11948	rvb1
13.2794	12.6795	13.2665	12.6334	12.9176	12.0633	12.8642			Discard		5	34572.1	0.502316	-0.349715	-1.11759	rpn11
17.271	17.2288	17.6365	17.2668	17.3035	18.1138	17.4341			Discard		9	15767.5	0.501183	0.266312	1.11548	rpl2502
11.976	11.6122	11.6553	11.5072	11.4448	13.9448	11.8516			Keep		2	22244.9	0.493881	0.726044	1.10186	rps902
7.56813	8.72593	8.17017	9.07089	7.50807	2.59016	9.34078			Keep		1	21657.2	0.493015	-1.90411	-1.10024	sec72
15.0945	15.1566	15.2809	15.3281	15.1053	14.2734	15.3469			Discard		13	39805.8	0.491149	-0.306492	-1.09676	pil1
14.4759	15.1601	13.7997	15.0553	15.8589	14.1503	15.8334			Keep		8	91999.2	0.490537	0.658073	1.09561	cdc22
17.085	16.6975	17.2127	16.7966	16.7036	16.9437	16.6753			Discard		40	101203	0.487191	-0.173726	-1.08935	SPBC839.16
13.7139	13.3165	13.2834	12.9996	13.6678	11.7883	12.9427			Discard		6	16855.6	0.482059	-0.52879	-1.07974	ubc13
14.4712	14.1252	14.6889	14.2497	14.1957	15.7771	14.5569			Discard		5	15615.7	0.480778	0.459479	1.07734	rps1201
14.9034	14.1056	14.8649	14.0766	13.6651	14.7163	13.8517			Discard		13	60044.5	0.476565	-0.409907	-1.06944	gua1
11.6171	11.4166	11.2044	11.4512	11.4605	8.91579	11.5555			Keep		4	87554.2	0.474715	-0.778388	-1.06596	sec18
10.57	11.3095	10.6796	9.47713	8.08933	11.4235	8.99819			Keep		2	17427	0.472679	-1.00539	-1.06213	SPAC4F10.19c
13.7289	13.7739	13.4044	13.702	14.2556	13.2527	14.507			Discard		6	60320.5	0.466934	0.352795	1.05132	ght5
12.6077	12.1698	12.2171	11.8669	12.1867	9.79798	12.4013			Keep		3	34640.1	0.463653	-0.753374	-1.04513	SPBC646.07c
13.8313	13.9075	13.6187	13.5841	13.6214	15.1234	13.754			Discard		14	70466.4	0.463363	0.430848	1.04459	sdh1
12.6293	13.2646	12.1913	12.8748	13.1986	12.7171	13.2448			Discard		4	37338.1	0.461411	0.313511	1.0409	SPBC3D6.06c
11.1928	7.77516	11.6169	9.80178	8.00698	9.22123	9.6347			Keep		1	55570.4	0.458847	-1.14237	-1.03606	amt2
11.6337	12.0292	12.5203	12.4275	12.1739	11.0963	12.0366			Discard		2	20272.8	0.457143	-0.383769	-1.03284	fhn1
13.5936	14.3685	13.8712	14.0673	14.0315	14.5547	14.0761			Discard		8	33565.4	0.455336	0.24561	1.02942	rpp0
15.3014	14.7178	15.6712	14.8835	15.0575	14.3817	15.0249			Discard		18	80138.2	0.454298	-0.322148	-1.02746	ths1
15.065	14.8317	15.3494	14.9121	15.0671	14.0307	15.047			Discard		9	54438.4	0.453339	-0.324604	-1.02564	SPCC1281.06c
12.3424	12.1795	12.5937	12.3799	12.3676	13.3655	12.3187			Discard		7	56274.4	0.452679	0.310037	1.02439	pcs60
15.5449	15.4307	15.5442	15.2226	15.58	14.1661	15.3959			Discard		14	56429.6	0.44839	-0.388236	-1.01626	fyu1
10.357	11.2033	9.88883	11.6848	11.1542	10.9286	11.9023			Discard		3	33250.2	0.445536	0.544887	1.01084	rbk1
13.1965	13.1801	13.5405	13.3271	13.2427	14.354	13.2957			Discard		4	15470.1	0.442055	0.319765	1.00423	rps2401
14.777	14.7064	15.1403	15.1849	15.0766	15.0582	15.1672			Discard		10	44821.2	0.442008	0.148495	1.00414	mas5
15.0543	15.9738	14.6994	15.4709	15.5608	16.8757	15.1054			Discard		21	43964.1	0.437447	0.547675	0.995456	pgk1
12.9373	12.8976	13.122	12.6724	13.161	12.2689	12.564			Discard		6	52987.7	0.434502	-0.2427	-0.989842	gar2
15.4351	14.8158	15.2485	14.4626	13.8351	15.5245	14.1008			Discard		9	17435.4	0.433979	-0.503681	-0.988843	rps1801
12.9572	11.8165	13.3597	12.1538	11.7851	12.47	12.1305			Discard		8	55759.1	0.429996	-0.443248	-0.981237	nop58
10.7247	10.4421	11.1504	10.0562	10.0115	10.8844	9.70129			Discard		2	13878.1	0.428653	-0.394337	-0.97867	hta1
14.1275	13.2372	13.9804	12.8914	11.057	14.6704	12.1276			Keep		7	41995.2	0.428033	-0.94077	-0.977485	gpd1
16.2554	16.7935	16.4849	16.64	16.609	16.016	16.4203			Discard		20	156895	0.427603	-0.195033	-0.97666	lys1
14.0246	12.9303	13.8013	12.7842	12.263	13.7854	12.5362			Discard		10	45137.7	0.42717	-0.523593	-0.975833	pda1
15.1654	14.7189	15.2865	14.5459	15.1593	13.5895	14.7371			Discard		14	75965.8	0.427136	-0.433844	-0.975767	lcf1
15.2184	14.8758	15.3497	14.9143	15.4748	15.2073	15.0725			Discard		10	85445.6	0.418348	0.161984	0.958921	vtc2
10.0592	7.18397	8.87876	8.70521	8.24804	11.4453	9.43656			Keep		1	29127.4	0.417807	1.00316	0.957882	sap1
5.9276	6.76055	7.29441	7.82212	6.09704	9.50452	7.99007			Keep		1	13618.3	0.417558	0.912704	0.957403	vma7
13.9321	13.3759	14.1755	13.0135	13.2211	13.8233	12.6096			Discard		8	138785	0.413357	-0.406271	-0.949325	SPAC11D3.14c
12.6932	12.8577	12.4472	12.9747	12.3057	14.4573	13.0219			Discard		3	22160.8	0.4132	0.518412	0.949023	rps901
11.494	11.6886	11.2012	11.6564	11.8057	11.4724	11.6907			Discard		1	18816	0.409929	0.146245	0.942721	pi063
15.0767	14.4201	15.0042	14.4393	14.8973	13.8581	14.5441			Discard		23	142613	0.395321	-0.301895	-0.914464	vgl1
11.4368	11.0175	11.5254	10.9124	10.7284	11.6053	10.351			Discard		4	37195.1	0.395165	-0.328091	-0.914161	mrpl3
10.6968	11.8963	10.6269	11.9811	10.4093	13.185	12.5556			Keep		3	38587.8	0.390851	0.749716	0.905778	mis3
12.241	11.181	12.2992	11.0112	11.5493	11.2438	11.1359			Discard		4	37665.4	0.386226	-0.373428	-0.896772	nam9
15.9743	15.3461	16.0926	15.2198	13.8803	16.3588	14.9936			Discard		13	40638.6	0.381985	-0.580616	-0.888495	aro4
14.2345	12.4567	14.586	12.6726	11.6628	13.9635	12.6089			Keep		6	19614.8	0.375241	-0.742371	-0.875296	arc4
10.8579	11.0825	11.0249	11.1154	11.4686	8.78138	11.0124			Keep		1	25309.9	0.366872	-0.599396	-0.858853	SPAC644.13c
14.6523	15.029	14.837	15.2532	14.7129	15.3425	15.38			Discard		7	66849.8	0.364649	0.202271	0.854472	frs1
13.3929	13.1795	13.5974	13.0693	13.4004	13.0839	13.0066			Discard		7	27946.8	0.363942	-0.146132	-0.853078	SPCC663.09c
13.6598	12.672	13.9892	12.4511	12.7338	13.4047	12.037			Discard		7	107377	0.361365	-0.467865	-0.847993	ala1
14.2042	13.9971	14.2457	13.6256	14.4775	12.5384	13.766			Discard		10	48965.2	0.359323	-0.424189	-0.843957	rpt1
10.3179	10.602	10.4075	11.1461	8.80887	11.487	9.81921			Discard		2	8338.92	0.358099	-0.580006	-0.841537	rpl3802
14.7155	14.6379	15.158	14.5256	14.7543	15.9391	14.5756			Discard		6	21513	0.356946	0.330402	0.839256	rpl901
18.6114	18.9436	18.6784	18.9041	18.7735	19.0098	18.8539			Discard		30	41831.6	0.355734	0.09468	0.836856	sam1
15.5071	15.3212	15.7728	15.3326	14.9796	15.8139	15.0004			Discard		11	49471.7	0.355712	-0.218816	-0.836812	nda3
15.8155	15.9844	16.3815	16.1581	16.3297	14.5461	16.1402			Discard		7	56677.1	0.35479	-0.412846	-0.834985	cct2
12.6145	12.2167	12.7878	11.7777	11.8576	12.6466	11.6091			Discard		2	35674.7	0.354547	-0.311429	-0.834504	gpd3
7.55457	7.96683	2.3803	7.5675	7.92737	10.3141	5.74655			Keep		1	19103.1	0.360527	1.6287	0.846338	rpb7
17.4046	17.5678	17.6315	17.6131	17.3661	18.504	17.54			Discard		9	9171.88	0.349196	0.249086	0.82388	rps27
15.9718	15.627	15.784	15.8	15.1651	16.019	15.6538			Discard		12	56968.7	0.347482	-0.183066	-0.82047	cct4
14.0686	13.7534	14.1081	13.5063	14.3651	11.8874	13.7418			Discard		9	66543.7	0.346387	-0.527636	-0.818289	SPBC1677.03c
13.9166	13.5075	14.2219	13.4114	13.9891	13.1587	13.4029			Discard		6	59377.4	0.345547	-0.247505	-0.816616	cct5
16.0424	17.1051	16.158	16.6609	16.1324	15.5659	16.7713			Discard		8	119931	0.345211	-0.335069	-0.815946	SPAC56F8.03
12.9293	12.2055	13.3386	12.0891	13.9617	13.8125	11.8097			Discard		4	39527.4	0.345166	0.553986	0.815857	cka1
9.93838	5.86601	11.0338	8.71588	9.59425	10.9963	9.43633			Keep		3	54161.2	0.342928	1.12044	0.811393	cit1
11.8329	11.1549	12.1675	11.3511	9.8059	12.294	11.1832			Discard		2	33716	0.340063	-0.532236	-0.805671	rpb3
15.0433	15.2904	15.2217	15.3347	15.1497	15.7088	15.2104			Discard		7	51152.5	0.339138	0.133816	0.803821	nda2
14.8028	14.4611	15.0568	14.6661	15.0407	13.1071	14.817			Discard		12	69213	0.33684	-0.425109	-0.799221	SPBC16H5.08c
13.3871	12.5517	13.0862	12.6771	12.9389	14.4858	12.6261			Discard		3	15539.1	0.336624	0.424748	0.798789	rps2402
15.3481	15.5478	15.2927	15.531	16.2681	14.8879	15.9908			Discard		13	53942.7	0.333196	0.285696	0.791914	SPAC22A12.16
12.3054	12.3024	12.3524	11.7757	12.4453	12.9643	11.8746			Discard		6	39516.4	0.332361	0.244118	0.790238	fps1
11.2771	11.0914	10.4263	10.517	11.5068	7.51437	10.9713			Keep		2	46373.6	0.323236	-0.830428	-0.771861	SPAPJ696.02
8.40873	5.57737	8.55154	9.1831	7.47225	10.3458	8.67193			Keep		1	13721.6	0.319395	0.899813	0.764093	rpc19
13.0592	12.8134	13.2878	12.7227	12.7738	12.5957	13.1002			Discard		7	55543.5	0.316037	-0.147576	-0.757288	SPBC21D10.11c
10.4737	11.2627	11.1316	11.1766	10.4089	13.1087	11.1203			Discard		1	24059.9	0.314507	0.534816	0.754182	psh3
13.8096	14.0408	14.1445	13.8999	14.3631	13.4241	13.5631			Discard		5	14755	0.30346	-0.190279	-0.731662	rpl44
11.8117	11.243	12.2026	11.2694	11.1432	11.6938	11.3926			Discard		5	29223.2	0.302356	-0.221818	-0.729404	pmm1
11.8835	11.8488	11.7225	11.3436	11.0329	14.4757	11.5722			Keep		4	63466.2	0.302118	0.660664	0.728917	cal1
8.42056	9.96283	8.86426	9.58422	8.32278	9.21566	9.05905			Discard		1	43371	0.300651	-0.342142	-0.725911	SPBC2D10.11c
14.5521	14.8495	14.362	14.1765	14.7093	13.4032	14.5156			Discard		12	69516.8	0.299832	-0.275607	-0.724231	tom70
15.5669	15.3725	15.6633	15.1599	15.8369	14.7655	15.0801			Discard		12	36811.3	0.296863	-0.213208	-0.718134	sum1
13.0852	12.2244	13.131	12.8029	13.0815	11.972	12.5967			Discard		3	59170.4	0.295305	-0.260796	-0.71493	SPBC36.03c
14.9914	14.7484	15.0574	14.9719	14.6103	16.087	14.9485			Discard		25	144867	0.29511	0.272987	0.71453	ade3
11.206	10.826	10.9444	10.5451	12.1688	10.2411	11.2767			Discard		3	34385.7	0.291076	0.348481	0.706216	SPCC970.06
14.3984	14.4378	14.4478	14.0982	14.4638	14.1733	14.118			Discard		8	39780.9	0.290503	-0.0938758	-0.705033	eif3h
11.7625	10.776	12.7537	11.0413	10.4217	12.2588	10.5445			Discard		4	68968.4	0.290483	-0.508366	-0.704992	SPBC15D4.09c
15.1413	15.435	15.0902	15.1096	15.7022	14.9821	15.3177			Discard		15	66671	0.290239	0.139977	0.704489	dps1
11.8712	13.0398	11.9236	12.3407	12.5542	12.5719	12.4274			Discard		5	51762.6	0.286423	0.224056	0.696598	SPAC17C9.06
14.1298	13.9404	14.5005	14.2762	14.9326	13.7084	14.7149			Discard		11	62636.1	0.286204	0.24025	0.696143	moe1
5.14615	7.87519	4.54001	7.80394	3.6475	11.0954	8.66285			Keep		2	28483.4	0.284961	1.46058	0.693569	SPAC824.07
14.7528	14.6678	15.0179	14.7411	14.4108	16.1683	14.7587			Discard		7	39910.3	0.284551	0.317705	0.692718	rpl401
14.6406	14.7356	14.6532	14.7276	15.2888	14.4321	14.7802			Discard		8	48295.8	0.282019	0.144475	0.687464	ura3
9.337	2.56506	9.74664	9.09653	9.59292	8.92539	8.14305			Keep		1	54210.8	0.233162	1.20081	0.584003	asl1
10.5012	10.667	10.9713	11.2523	11.2233	10.532	11.3942			Discard		2	32384.5	0.279921	0.201867	0.683101	mrpl7
14.4456	14.0855	14.4439	13.7593	14.9087	14.3485	13.9185			Discard		15	143725	0.275547	0.208353	0.673987	SPAC11D3.15
15.016	15.0193	15.2233	15.2374	15.263	14.0737	15.3304			Discard		17	75437	0.27507	-0.234957	-0.672992	trp2
13.6781	13.2578	13.6361	13.1448	12.9271	15.5756	13.225			Discard		7	41392.8	0.272723	0.479998	0.668086	lys3
12.3604	14.5496	12.7903	13.9064	15.9809	12.0816	14.365			Keep		7	64108.8	0.270215	0.740818	0.662834	pla1
10.5461	10.6245	10.5874	10.5301	10.2942	12.7162	10.1014			Discard		5	59613.7	0.269117	0.465238	0.660532	SPAC4G8.07c
16.5392	17.004	16.4471	16.5898	17.4334	16.2512	16.8783			Discard		11	21716.1	0.265194	0.20924	0.65229	SPCC1795.05c
13.3218	12.7212	13.1551	13.0063	13.3217	12.1857	13.0173			Discard		7	62822.1	0.26488	-0.20956	-0.651629	vht1
8.44775	6.57028	8.76166	7.33717	7.04412	9.21514	8.62641			Discard		1	58493.6	0.25887	0.516007	0.63895	tps1
3.73639	7.96242	4.98057	4.46827	10.0779	2.20039	2.06967			Discard		1	111014	0.0724083	-0.504253	-0.203954	SPAC2G11.14
14.7609	14.422	14.9631	14.7517	14.5419	15.3512	14.7422			Discard		18	85231.7	0.25658	0.154035	0.634103	ade1
11.5121	10.938	11.7195	11.2979	10.7348	11.6421	11.1635			Discard		4	63912.5	0.255934	-0.186685	-0.632735	dbp3
13.0618	13.2086	13.3482	13.2386	13.1856	12.1877	13.5985			Discard		7	50606.5	0.252865	-0.223725	-0.62622	SPAC30C2.04
15.2069	14.7857	15.6126	14.9096	14.2428	15.8038	14.4775			Discard		10	16953	0.25136	-0.287317	-0.623021	rps13
11.2557	0.443056	11.2487	10.4475	9.93008	10.8131	10.1332			Keep		1	18410.2	0.24998	1.94339	0.620082	atp16
14.6288	14.4367	14.655	14.37	14.7447	14.6632	14.3862			Discard		14	47855.3	0.246298	0.0754275	0.612228	eca39
10.4313	8.80933	9.67036	8.28784	8.75759	11.9982	9.03538			Keep		1	13862.3	0.245684	0.630661	0.610916	rps2602
14.9314	15.1034	14.7099	15.1887	15.0752	13.768	15.3308			Discard		10	45661.7	0.245438	-0.258694	-0.61039	arg5
16.8149	16.9099	16.7403	16.7983	17.3481	16.4837	17.0069			Discard		46	248309	0.244365	0.130368	0.608095	ura1
13.8749	13.9063	13.6554	13.7086	14.1812	12.4619	13.8962			Discard		8	48781	0.243253	-0.27318	-0.605713	tif213
10.9985	10.3534	11.0101	10.5649	10.5226	11.1229	10.9938			Discard		2	13910	0.241189	0.148011	0.601289	SPBC29A10.16c
10.6485	10.2857	10.5181	10.0904	10.7913	10.2061	10.5248			Discard		1	59914	0.239426	0.121682	0.597502	nog2
9.65019	9.62529	9.89243	9.15386	8.7492	12.0415	9.47351			Discard		5	41318.6	0.237519	0.507611	0.593401	gly1
13.4687	12.554	12.9571	12.4183	12.8846	13.8065	12.5945			Discard		6	21191.1	0.237509	0.245668	0.593379	tpx1
12.108	11.4382	12.3537	11.4192	11.294	12.1592	11.3948			Discard		4	27437.2	0.236389	-0.213769	-0.590967	sou1
16.4683	15.8366	16.6314	15.5269	16.5179	15.3596	15.7309			Discard		19	84035.5	0.234116	-0.246353	-0.586063	SPAC25G10.08
8.88036	9.44957	8.2871	9.14015	9.38408	5.95416	9.65998			Keep		1	33247.4	0.233048	-0.606557	-0.583756	vps66
16.156	16.3349	16.0591	16.0193	16.777	15.9856	16.0611			Discard		18	56876.2	0.232716	0.132229	0.583039	atp2
13.4846	13.2478	13.6708	13.0293	13.1029	13.4385	13.2124			Discard		6	56627.7	0.230498	-0.106839	-0.57824	SPBC582.08
3.34529	7.33529	6.07706	8.49969	6.78993	8.4753	8.398			Keep		1	43377.4	0.511151	1.57341	1.13402	rnc1
14.5041	15.4182	14.4627	15.1337	15.8262	14.0849	15.6558			Discard		9	33251	0.227296	0.309296	0.571294	eif3f
14.4501	14.1467	14.5736	14.2989	15.028	13.9101	14.6719			Discard		13	109848	0.227021	0.169385	0.570696	SPCC162.02c
4.01953	8.4725	1.44475	8.57373	7.85612	10.6902	8.5534			Keep		2	53692.7	0.742037	3.40563	1.55306	gas5
13.0724	14.0219	13.1272	13.6755	13.6116	12.2921	13.7201			Discard		4	38003	0.225602	-0.26627	-0.56761	tcg1
8.53005	8.19117	8.38513	9.37767	3.11385	11.3007	8.01854			Keep		1	33667.1	0.225621	-1.14332	-0.56765	SPBC1683.06c
13.9515	13.3133	14.5193	13.7936	13.3124	15.075	14.1699			Discard		5	20746.1	0.223495	0.291357	0.563022	apt1
12.956	12.3273	12.7796	12.2963	12.6463	13.5201	12.231			Discard		5	44231	0.222855	0.209351	0.561626	arp2
14.5348	13.4618	14.8348	14.4509	11.5089	15.6367	14.032			Keep		2	11141.4	0.221346	-0.594724	-0.558331	rpp101
14.9255	16.3292	14.8788	15.5659	17.2147	14.7934	15.452			Discard		12	55388.4	0.214888	0.395163	0.544184	nop56
14.8551	15.1934	14.444	15.2518	14.2434	15.1386	14.9331			Discard		11	61354.6	0.204248	-0.164382	-0.520682	SPBP8B7.18c
15.7892	16.4164	15.6006	15.6872	17.968	14.5392	16.4533			Discard		9	35020.5	0.204166	0.446795	0.520499	anc1
14.0867	14.0094	13.9391	13.6648	14.5003	12.4108	14.0243			Discard		9	33723.2	0.203122	-0.279835	-0.518181	cbr1
4.78739	11.7692	4.69691	10.4233	12.63	4.69859	11.0571			Keep		1	24466.5	0.202234	1.54271	0.516206	SPAC1B3.01c
13.7377	12.9909	13.9948	12.8844	13.4674	13.1155	13.0983			Discard		10	106818	0.201782	-0.174901	-0.515201	SPAC2E11.16c
9.44188	9.98885	8.71224	9.68559	9.45577	9.38728	10.1049			Discard		1	26894.6	0.200718	0.192179	0.512831	SPAC3G6.03c
18.6112	18.7822	18.5047	18.6678	18.976	17.2351	18.971			Discard		20	41764.8	0.197363	-0.247429	-0.505344	act1
13.0445	14.2052	13.2342	14.0911	14.631	12.7783	14.4302			Discard		7	43031.9	0.196184	0.30278	0.502706	SPBC12C2.04
13.5545	13.7105	14.0754	13.9967	14.8999	13.1694	14.0953			Discard		6	56266.6	0.194308	0.22056	0.498502	frs2
14.402	14.6589	14.8261	14.9772	15.2275	14.1713	15.2234			Discard		6	11423.4	0.186766	0.158011	0.481523	hhf1
13.9504	14.3558	13.9896	14.1827	14.9277	13.389	14.6313			Discard		6	57632.3	0.185812	0.196359	0.479366	thrc
13.7681	14.1521	14.0618	13.9972	13.7049	15.4061	13.5891			Discard		6	62535	0.184435	0.23854	0.476247	mae2
14.431	14.3741	14.4809	14.2429	14.624	15.3761	13.722			Discard		12	38965.7	0.183499	0.191846	0.474127	nmt1
11.7928	10.8621	11.7909	11.0745	10.6476	11.9057	10.9853			Discard		3	26700.5	0.182446	-0.200528	-0.471736	atp4
15.1733	14.9769	15.3775	14.87	14.9304	15.2251	14.9234			Discard		16	70689.6	0.180575	-0.0731252	-0.467485	mrs1
17.422	15.6789	17.7038	15.801	16.3185	17.0887	15.5203			Discard		6	67118.7	0.180439	-0.342254	-0.467174	plb1
18.0732	18.3857	18.1212	18.2151	18.4785	17.3114	18.3675			Discard		28	45188.9	0.175106	-0.146351	-0.455004	ilv5
15.5315	14.5855	15.2978	14.5411	14.934	15.7864	14.7814			Discard		6	26513.6	0.173373	0.178315	0.451035	SPAC24B11.05
14.9425	14.4071	15.463	14.3051	15.4033	14.0245	14.2926			Discard		18	135711	0.166191	-0.205979	-0.434497	myo1
14.4503	14.608	14.8545	14.6174	15.1388	14.3308	14.7111			Discard		11	40650.9	0.164779	0.0943309	0.431232	bio2
18.8512	19.073	18.7881	18.7772	19.5403	17.3202	19.0332			Discard		48	115802	0.161942	-0.241131	-0.424651	tef3
10.0178	8.42449	9.74258	9.87978	9.10491	10.372	9.74669			Discard		1	22563.8	0.161077	0.22502	0.42264	SPBC23E6.06c
6.15135	8.88138	7.66137	9.40319	7.3411	5.24063	8.68017			Keep		1	13067.6	0.328568	-0.937025	-0.782613	SPBCPT2R1.02
11.8387	11.1801	10.8351	10.6549	12.0507	8.80219	11.4156			Discard		5	30406.6	0.159168	-0.371008	-0.418196	SPBC365.16
13.1995	12.4454	13.1916	12.6254	12.3135	13.3184	12.5343			Discard		8	195059	0.159006	-0.143413	-0.417819	SPAC694.02
10.7476	9.56147	10.2599	10.0808	8.84916	12.2816	10.4445			Discard		5	58833.7	0.156786	0.362645	0.412638	SPAC1002.12c
16.0375	15.2623	16.0577	15.0411	15.0286	16.2503	14.946			Discard		10	60960	0.154391	-0.191346	-0.407031	hem1
15.2798	15.1384	15.2238	14.7271	14.8598	16.6988	14.4415			Discard		7	50557.2	0.152541	0.24108	0.40269	pho1
14.0836	13.9691	13.9554	13.8707	14.4121	13.2249	13.9232			Discard		11	59956	0.150175	-0.116289	-0.397124	cct8
14.0861	13.7135	14.0145	13.7975	13.7249	14.6571	13.6676			Discard		15	59399.8	0.14915	0.11361	0.394707	his4
14.7615	14.1361	14.8244	14.0756	13.3347	15.5067	13.8017			Discard		14	51575	0.147781	-0.235048	-0.391478	hmt2
14.1262	13.6191	14.2339	14.0026	13.7287	14.9645	13.7372			Discard		11	62167.6	0.147723	0.148044	0.391339	hsp60
11.2328	12.2937	11.5738	12.1365	12.1112	11.9016	11.7697			Discard		3	47509.5	0.147083	0.118268	0.389828	arg1
11.5619	9.92314	11.6657	11.127	11.7189	9.31629	11.2666			Discard		2	23884.2	0.146663	-0.302149	-0.388834	rpl102
9.86701	11.9145	9.6478	11.741	9.11146	13.8037	11.0191			Discard		3	16675	0.145598	0.518853	0.386311	pmp20
13.4788	13.4513	13.5817	12.9967	13.2696	14.1865	13.0524			Discard		4	6657.63	0.143878	0.125706	0.382233	rps29
15.9048	16.2474	16.0686	16.211	15.5862	16.3407	16.1584			Discard		12	44436.2	0.141402	-0.0795355	-0.376345	tif1
8.36535	8.81267	6.9497	8.89792	9.41044	6.91606	9.42319			Discard		1	49575.9	0.139651	0.326816	0.37217	SPAC5D6.04
19.4023	19.1223	19.4877	19.0317	18.2236	20.1609	18.8487			Discard		24	22083.6	0.138952	-0.183321	-0.370503	urg2
13.0177	9.27408	13.4665	10.8998	10.3908	12.6719	10.4917			Discard		2	60218.7	0.137209	-0.479733	-0.366333	SPBC24C6.04
7.20297	8.76111	6.3777	6.63909	6.36871	10.4413	6.35511			Discard		2	36206.9	0.137144	0.476501	0.366178	cda1
15.1367	14.5934	15.2231	14.6087	14.6662	15.9373	14.5278			Discard		11	28730.4	0.13494	0.153277	0.360894	rpl701
14.8074	15.735	14.6945	15.1326	15.7913	13.3435	15.4049			Discard		6	39718.9	0.13234	-0.245806	-0.35464	mpg1
14.1016	13.1269	13.9861	13.295	13.2359	14.159	13.0603			Discard		2	17159.7	0.13074	-0.142334	-0.350781	mrp7
13.9997	13.7574	14.3469	13.8674	13.9787	13.8887	13.951			Discard		7	66867.5	0.129982	-0.053407	-0.34895	ura7
14.1959	14.3199	14.2909	14.1948	14.7875	13.9329	14.2525			Discard		10	97705	0.129773	0.0738877	0.348445	arg11
13.6842	13.5998	14.0494	13.6722	12.9881	14.4585	13.4066			Discard		3	15305.1	0.12925	-0.133666	-0.347181	rpl2702
15.2114	15.3922	15.3726	15.4243	15.7421	14.1979	15.6713			Discard		13	55812.7	0.128101	-0.14632	-0.344398	SPCC70.03c
13.5663	12.4286	13.3197	12.3062	13.0578	13.5448	12.5666			Discard		4	111317	0.12719	0.151189	0.342189	vas2
15.6178	15.5682	15.6563	15.4631	14.1289	17.0048	14.8824			Discard		12	39570.1	0.121829	-0.237652	-0.329139	fba1
12.6714	12.621	12.5782	12.2244	12.2306	13.5051	12.2031			Discard		2	45747.3	0.119475	0.12253	0.32338	gnr1
17.0129	17.1106	17.1129	17.1565	17.3969	16.2064	17.3723			Discard		21	46292.7	0.118759	-0.106329	-0.321623	lys4
15.8908	15.459	15.9488	15.4657	14.6492	16.5966	15.3455			Discard		16	53598	0.118145	-0.160643	-0.320116	hxk1
10.491	10.1841	10.9159	10.6697	8.9872	11.3636	10.7494			Discard		4	42139.1	0.117496	-0.198472	-0.318523	fma1
9.18599	10.0601	9.39185	9.66486	9.23042	9.92574	9.29574			Discard		1	57336.8	0.116394	-0.0917304	-0.315811	SPBC1711.16
11.8312	12.5064	11.6357	12.4431	12.788	10.1495	12.6548			Discard		3	25863.3	0.115876	-0.239973	-0.314536	clc1
11.1136	10.8394	11.4417	10.9395	9.83458	12.3985	10.4083			Discard		4	66899.1	0.111516	-0.203074	-0.303765	SPBC902.04
11.6481	10.7971	11.5688	10.8153	10.2078	13.3446	10.8376			Discard		6	53679.7	0.110854	0.255996	0.302121	SPBC660.16
16.2006	16.4714	16.0078	16.4799	16.0529	15.9837	16.6349			Discard		21	82783.2	0.110503	-0.0660825	-0.301251	leu2
15.6143	14.971	16.041	15.218	14.9923	16.7795	15.1022			Discard		9	12108.2	0.107311	0.163564	0.29331	rpl35a
13.229	12.9383	13.3015	12.9317	13.4093	12.162	13.4121			Discard		7	35960.6	0.105301	-0.105653	-0.288293	tif212
10.1825	8.77988	9.5992	9.81723	7.57893	11.102	9.3241			Discard		2	29329	0.102809	-0.259672	-0.28205	SPCC553.06
9.37985	8.60993	9.09777	9.18492	8.53747	9.57523	9.36202			Discard		1	27521.1	0.099898	0.090123	0.274729	mug35
15.3248	14.96	15.4195	14.9154	14.8289	16.4815	14.5806			Discard		9	32228.7	0.0990239	0.14208	0.272524	aes1
19.2456	19.1959	19.4304	19.236	19.4709	18.9152	19.3213			Discard		26	35274.6	0.0982864	-0.0411496	-0.270662	thi2
12.5403	11.4759	12.5497	11.4976	11.3364	13.9222	11.43			Discard		3	29658.8	0.0974689	0.213628	0.268595	rps402
15.4726	15.2925	15.3614	14.6944	14.7845	16.716	14.6002			Discard		15	23765.2	0.0973727	0.161682	0.268352	gpm1
16.5414	16.2692	16.6747	16.4417	16.1845	16.6241	16.5165			Discard		21	57204.5	0.0969737	-0.0400707	-0.267342	zwf1
14.5617	14.3738	14.8962	14.2936	14.5495	15.0105	14.2312			Discard		7	72799.5	0.0965885	0.065765	0.266367	nog1
7.471	8.3488	7.97057	6.18623	4.99796	11.4895	7.32583			Discard		1	51391.6	0.0954417	0.443599	0.263459	hob1
13.9697	12.9585	14.559	13.1181	12.8254	14.5707	13.0576			Discard		4	21381.9	0.0946738	-0.166773	-0.26151	rpl902
15.6502	15.6021	15.665	15.5353	16.0548	14.9558	15.6186			Discard		25	71512.9	0.0940999	-0.0700921	-0.260051	pab1
9.19905	10.4249	8.95196	10.6693	11.6721	7.81743	10.797			Discard		1	10422.3	0.0933384	0.284224	0.258114	rpl4301
13.7368	13.2157	13.5935	13.1002	12.9824	14.597	13.0256			Discard		5	35679.9	0.0931821	0.123455	0.257716	SPAC26A3.11
12.6599	11.9482	13.2725	12.7901	11.6222	14.4614	12.5057			Discard		4	194163	0.0912755	0.195438	0.252855	rpb1
12.1552	10.6369	12.384	11.2786	11.8708	13.0145	10.5252			Discard		6	66680.9	0.0890383	0.189847	0.247133	SPAC22G7.01c
13.1432	12.8128	13.065	12.6831	11.9414	14.0434	12.389			Discard		5	23484.3	0.0882937	-0.134805	-0.245224	tef5
16.2279	15.9067	16.607	16.0263	15.2875	17.1243	15.8042			Discard		20	39256.3	0.0877378	-0.120005	-0.243797	lys12
14.4421	15.1044	14.3711	14.7033	15.4008	14.3233	14.4874			Discard		12	114164	0.0860538	0.0819716	0.239467	kgd1
15.4179	15.2255	15.3711	14.826	14.9025	16.2789	14.7605			Discard		13	50882.9	0.0857194	0.103845	0.238606	SPCC364.07
15.0656	14.5573	15.3612	14.6414	14.2702	16.2091	14.6286			Discard		19	125713	0.0852716	0.129585	0.237453	gdh2
13.4782	12.8779	13.588	12.971	12.8575	13.8084	12.7737			Discard		10	92072.9	0.0846791	-0.0822357	-0.235925	qrs1
14.6347	14.9784	14.8562	14.7441	15.7753	13.6733	14.6079			Discard		6	47569.6	0.0817216	-0.11783	-0.228277	SPAC6B12.04c
13.6245	14.1558	12.9064	13.0871	13.8182	13.2443	13.5095			Discard		6	42867.4	0.0795768	0.0805292	0.222708	erg6
15.4321	14.8122	15.3477	14.6829	13.336	16.7503	14.5424			Discard		16	49479.1	0.0794523	-0.192472	-0.222384	idp1
11.9633	10.1234	12.1374	10.8674	10.92	12.9483	10.4794			Discard		4	91996.7	0.0738365	0.176335	0.207708	rix1
5.85253	8.10532	7.56985	8.81477	10.4384	8.87973	9.39422			Keep		1	56858.9	1.19071	1.98515	2.36363	SPAC26H5.07c
14.8973	15.2221	14.6999	14.9133	15.7146	13.538	15.2128			Discard		6	31494.4	0.0698059	-0.111382	-0.19709	tif35
12.343	13.0483	12.4776	12.9186	13.3186	11.9414	13.0707			Discard		2	7799.68	0.0695318	0.0800344	0.196365	qcr9
15.2234	15.1146	14.9638	14.5666	14.4839	16.0829	14.6001			Discard		14	72976.7	0.0675916	0.088541	0.191226	ssc1
10.8801	9.83577	10.7535	9.81173	8.64301	11.9126	9.90956			Discard		6	51571.9	0.067408	-0.165203	-0.190739	argx
12.8736	12.9515	13.4273	12.5782	12.997	12.9311	12.8238			Discard		3	51437	0.0671162	-0.0403636	-0.189964	vma13
14.5744	15.1744	14.6229	15.1152	15.8182	13.3355	15.8704			Discard		14	69758.9	0.066421	0.136285	0.188117	ded1
10.3256	9.23434	10.5719	9.5035	7.66167	12.07	9.36895			Discard		3	62653.3	0.0645779	-0.208622	-0.18321	SPAC3G9.11c
15.073	14.5775	14.9643	14.036	15.3579	15.2422	13.6795			Discard		9	47436.1	0.0645108	0.0971874	0.183031	eno101
13.6266	14.0497	14.1503	14.0376	12.9481	14.7947	13.9029			Discard		4	43626	0.06351	-0.084173	-0.180359	but2
15.1454	16.5998	15.3132	15.4685	16.491	15.0975	15.5713			Discard		7	117834	0.0596747	0.0882121	0.170078	kap123
15.6939	15.4073	15.6388	14.9423	15.4292	15.7001	15.0135			Discard		15	70233.2	0.0526095	-0.039618	-0.150956	ssa2
15.8466	16.3266	15.9849	15.855	16.1048	16.2564	15.7291			Discard		3	15514	0.0499152	0.026809	0.143599	rps1701
12.7924	11.8576	12.0801	11.6778	11.4676	13.3877	11.175			Discard		6	80375.3	0.0492187	-0.0919063	-0.141692	pss1
15.6438	16.0291	15.5733	15.9309	16.6143	14.6751	16.3095			Discard		13	46096.2	0.0480362	0.0720294	0.138447	SPBC13G1.02
12.7139	11.1831	12.671	12.0025	11.2552	12.9709	11.9604			Discard		2	28725.3	0.0468935	-0.08049	-0.135305	mis20
13.353	13.7154	13.2163	13.1244	14.4666	11.4639	13.8154			Discard		4	27052.1	0.0461221	-0.103655	-0.13318	rcf2
15.5911	15.2806	15.4989	14.7665	14.121	17.2501	14.8059			Discard		16	46408.6	0.0453801	0.108057	0.131134	met17
16.6653	17.0128	16.5177	17.2166	17.4011	15.9193	17.4063			Discard		14	45786.4	0.0423045	0.0557893	0.12262	tef3
9.92101	9.92104	10.2834	10.1197	9.39274	10.5526	10.1303			Discard		1	36780.9	0.0411971	-0.0360916	-0.119542	twf1
19.5739	19.8175	19.3921	19.8078	20.4191	18.6137	20.0782			Discard		36	35869.8	0.0401243	0.0558114	0.116555	tdh1
11.2109	10.387	12.3563	11.0482	10.5781	11.8665	11.1089			Discard		3	31403.4	0.0394534	-0.0661231	-0.114683	snz1
12.8215	12.1527	12.6804	11.9462	12.0194	12.9662	12.0947			Discard		6	75791	0.0389326	-0.0401396	-0.113229	lcf2
16.5329	16.5742	16.7935	16.4444	16.4227	16.9852	16.4104			Discard		9	166938	0.0376183	0.0198585	0.109552	abc2
14.4107	14.8984	14.047	14.3667	15.1146	14.0016	14.0633			Discard		10	63241	0.0350269	-0.0375111	-0.102274	asn1
10.5214	10.0224	10.2045	9.95874	9.31501	11.333	10.0321			Discard		1	13876.3	0.0330694	0.049942	0.0967521	rps2601
14.4684	13.324	14.7055	13.6323	13.8516	14.2513	13.8777			Discard		3	22723.6	0.0328851	-0.0389614	-0.096231	rpl1901
13.4045	13.0866	13.6689	12.8648	13.7836	12.5326	13.352			Discard		6	31053.7	0.030698	-0.0334327	-0.0900341	phb1
16.9141	16.7468	17.1779	16.7494	16.528	17.6694	16.5836			Discard		13	14760.3	0.0306608	0.0299668	0.0899284	rps2201
9.51495	8.49357	9.57561	8.66529	5.81488	12.3253	8.6175			Discard		3	37710.4	0.0302566	-0.143131	-0.0887801	yakc
10.9589	11.4963	10.7054	10.4733	9.56395	12.9842	9.94568			Discard		2	34618.2	0.027863	-0.0771983	-0.0819607	trr1
13.2543	16.1268	14.2507	15.0763	15.8519	13.0422	14.9232			Discard		3	121870	0.0241376	-0.0712552	-0.0712811	sal3
14.9175	14.6249	14.87	14.4703	13.9155	16.0156	14.3463			Discard		8	53166.8	0.0236609	0.0384576	0.0699087	SPAC56E4.03
13.5204	14.1896	13.6707	13.5739	12.5462	14.8472	13.7003			Discard		4	45590.3	0.0235536	-0.0406929	-0.0695994	pmi40
10.6473	8.21802	9.85349	9.15871	7.47673	11.977	9.21499			Discard		2	37009.6	0.023427	0.0868839	0.0692348	SPBP8B7.05c
14.3686	14.2201	14.339	14.0905	14.8241	13.6851	14.3108			Discard		7	32040.5	0.0222725	0.01882	0.0659036	fib1
11.3517	12.0569	11.275	11.798	11.7905	10.5658	12.4092			Discard		3	58473.3	0.021368	-0.0318725	-0.0632882	SPBC713.03
18.2191	18.4767	18.1882	17.924	18.002	18.6463	17.9923			Discard		15	28606.7	0.0172055	0.0115212	0.0511885	rpl8
17.2575	17.3436	17.1388	17.4828	17.8713	16.2372	17.8739			Discard		17	28148.6	0.0157786	0.0218194	0.0470162	SPAC521.03
7.14618	5.77228	7.85913	5.66892	10.6609	3.47949	5.94807			Discard		1	38993.8	0.0151391	0.0845394	0.0451421	SPCC4G3.03
13.4209	13.4941	13.4393	13.2761	13.1643	13.9905	13.033			Discard		4	45805.6	0.015245	-0.0116673	-0.0454527	isn1
9.98528	10.9408	8.40843	11.1497	11.7744	7.21317	11.5535			Discard		1	9308.6	0.0137338	0.0592916	0.0410149	mic10
13.1138	13.1991	13.5303	13.3123	13.7936	12.5857	13.456			Discard		5	99901.6	0.0109002	-0.0104291	-0.0326544	aco2
16.6888	16.3408	16.7773	16.4433	15.8752	17.6429	16.2134			Discard		11	19891.2	0.0104268	0.0146613	0.0312525	rpl1101
16.0952	15.8838	16.354	16.0431	15.1696	17.3304	15.7361			Discard		13	39767.1	0.00921981	-0.0153134	-0.0276719	rpl402
13.0953	12.8962	13.4563	12.8959	13.5257	12.8988	12.8531			Discard		5	22501.6	0.00918157	0.00660149	0.0275583	rho3
12.6517	11.9938	12.4441	12.0981	12.7616	11.7367	12.3704			Discard		5	48282.6	0.00797011	-0.007382	-0.0239545	tuf1
8.94848	9.38643	9.30343	9.54257	6.79033	11.7516	9.26708			Discard		1	67015.5	0.0070324	-0.0255481	-0.0211584	crn1
11.4115	9.34418	11.6556	10.2582	9.10606	12.4713	10.3621			Discard		2	40229.5	0.00668466	-0.0208811	-0.02012	scs7
11.6295	10.6592	11.6612	10.9687	9.91981	13.461	10.3594			Discard		3	50338.7	0.00579346	0.017063	0.0174551	erg1
14.237	14.4258	14.4112	14.1997	15.1643	13.125	14.6851			Discard		9	104368	0.00407363	0.00639089	0.0122973	nip1
9.86284	11.2867	9.38513	10.8997	11.326	8.94949	10.8293			Discard		2	44861.2	0.00399888	0.00966231	0.0120727	SPBC4B4.01c
16.7384	17.4003	16.4607	17.1916	17.918	15.6662	17.2792			Discard		13	189246	0.00361209	0.00670624	0.0109098	rpa1
11.5556	12.8372	11.3876	12.3192	12.3512	11.4019	12.3084			Discard		2	42755.4	0.003043	-0.00438396	-0.00919689	mvd1	d

## Sheet: SplitID_SUMO_KallR_volc
NTurboSUMO_KallR_1	NTurboSUMO_KallR_2	Rad52CTurbo_1	Rad52CTurbo_2	Split_ID_KallR_1	Split_ID_KallR_2	Split_ID_KallR_3	C: Student's T-test Significant Split_ID_KallR_Controls	C: Student's T-test significant	C: Filter	C: Student's T-test Significant Split_ID_KallR_Controls_Filter	N: Unique peptides	N: Mass	N: -Log Student's T-test p-value Split_ID_KallR_Controls	N: Student's T-test Difference Split_ID_KallR_Controls	N: Student's T-test Test statistic Split_ID_KallR_Controls	T: GN	plot_label	func_loc_POI
6.4941	12.1631	9.81474	11.4136	13.8756	13.3691	14.8468	+	Split_ID_KallR_Controls	Keep	+_Keep	2	15252	1.34213	4.05913	2.64892	erg28
6.89968	2.10611	3.97216	7.10179	7.72869	8.96362	10.074	+	Split_ID_KallR_Controls	Keep	+_Keep	1	46508.5	1.2856	3.90217	2.54135	SPBC21B10.07
6.21001	7.83068	4.98194	6.84884	8.84773	8.86898	9.62573	+	Split_ID_KallR_Controls	Keep	+_Keep	1	32736.9	1.8017	2.64628	3.58524	pef1
11.7105	11.377	10.0235	10.2585	13.5108	13.1172	13.3144	+	Split_ID_KallR_Controls	Keep	+_Keep	2	13186.7	2.37181	2.47172	4.96002	pmt3	pmt3	SUMO
7.32229	8.94201	8.0171	9.36001	10.5171	10.2389	11.4548	+	Split_ID_KallR_Controls	Keep	+_Keep	2	65070.2	1.86741	2.32657	3.73005	thi9
10.9968	11.5988	11.0738	11.3195	14.9386	12.4085	13.3003	+	Split_ID_KallR_Controls	Keep	+_Keep	6	51960.8	1.80591	2.30189	3.59445	rad22	rad52	DNA replication
6.70029	7.6275	6.20122	6.90593	8.75706	8.80054	9.86632	+	Split_ID_KallR_Controls	Keep	+_Keep	1	53442.6	2.35922	2.28257	4.92646	sir2
6.69487	7.72481	6.48687	5.54273	7.8832	8.25552	9.3323	+	Split_ID_KallR_Controls	Keep	+_Keep	1	15869.6	1.48312	1.87802	2.92359	SPBC16E9.19
8.11981	8.01758	9.1116	9.41098	10.5805	10.0785	10.1064	+	Split_ID_KallR_Controls	Keep	+_Keep	1	68935.2	1.82888	1.59014	3.64478	nop2
8.44425	7.9059	9.26244	9.40576	9.87533	9.8732	11.2128	+	Split_ID_KallR_Controls	Keep	+_Keep	2	62653.3	1.417	1.56587	2.79358	SPAC3G9.11c
11.3248	13.3172	12.7963	12.937	14.7934	13.8881	13.7432	+	Split_ID_KallR_Controls	Keep	+_Keep	8	47843.4	1.3388	1.54774	2.64255	spe1
9.95767	9.43171	10.5138	10.0786	10.7467	12.2153	11.5115	+	Split_ID_KallR_Controls	Keep	+_Keep	5	112949	1.70839	1.49572	3.38484	ptr3
9.87569	10.9409	9.72399	10.2831	11.1004	11.8664	11.5328	+	Split_ID_KallR_Controls	Keep	+_Keep	2	39018.6	1.75478	1.29394	3.48375	rmt1
9.06525	9.11301	9.33524	9.19719	10.0321	10.6873	10.6399	+	Split_ID_KallR_Controls	Keep	+_Keep	1	69907.8	2.95555	1.27541	6.71702	fio1
11.9112	13.4653	12.2012	12.8409	13.3658	13.7534	14.1189	+	Split_ID_KallR_Controls	Keep	+_Keep	3	17152.3	1.28753	1.14134	2.545	tif51a
12.4722	13.9056	13.6914	13.4403	14.2805	14.3295	14.4039	+	Split_ID_KallR_Controls	Keep	+_Keep	7	28449.3	1.29445	0.960604	2.55811	rpl702
12.7303	12.8652	12.8171	13.4241	13.2725	14.3962	13.7592	+	Split_ID_KallR_Controls	Keep	+_Keep	9	64123.5	1.30441	0.850053	2.577	ade10
15.3348	14.7983	15.2733	15.2188	15.9789	16.1092	15.8624	+	Split_ID_KallR_Controls	Keep	+_Keep	9	23806.5	2.49908	0.827225	5.30885	rpl15
14.984	15.3578	14.5956	15.3774	15.9265	15.5446	15.856	+	Split_ID_KallR_Controls	Keep	+_Keep	14	102763	1.4757	0.697028	2.9089	cho2
15.0544	14.7691	14.9012	15.0562	14.037	14.5007	14.4397	+	Split_ID_KallR_Controls	Keep	+_Keep	10	60599.1	2.08193	-0.619431	-4.2259	SPBC32F12.10
10.9203	10.7483	10.9522	10.0215	10.096	9.92367	9.75138	+	Split_ID_KallR_Controls	Keep	+_Keep	2	29223.2	1.38024	-0.736867	-2.72224	pmm1
15.9851	15.5162	15.4705	15.4887	15.3982	14.5569	14.6697	+	Split_ID_KallR_Controls	Keep	+_Keep	19	75437	1.4184	-0.740194	-2.79631	trp2
17.6231	17.7241	18.0873	18.045	17.1546	16.6515	16.2025	+	Split_ID_KallR_Controls	Keep	+_Keep	19	21947.5	2.1881	-1.20035	-4.48565	rps7
13.9324	14.0618	13.8937	14.1428	14.3041	14.2873	14.45	+	Split_ID_KallR_Controls	Discard		6	60960	2.07335	0.339438	4.20536	hem1
12.7798	13.1795	13.0256	13.1895	13.3902	13.5757	13.8573	+	Split_ID_KallR_Controls	Discard		10	136261	1.77115	0.564118	3.51897	cta4
18.1852	18.2326	18.1787	18.0898	18.2776	18.6099	18.4415	+	Split_ID_KallR_Controls	Discard		28	43802.8	1.56931	0.271412	3.09656	rpl301
12.4589	10.3866	8.71773	12.6944	7.73103	9.16203	3.09392			Keep		1	33042.9	1.17057	-4.40208	-2.32633	SPAC17A2.02c
7.55299	4.25196	8.72149	4.38891	5.74831	8.0707	8.02071			Keep		1	13618.3	0.292953	1.05107	0.710087	vma7
7.75264	7.33887	11.3729	9.63363	7.59249	4.67344	5.02045			Keep		1	42139.1	1.22715	-3.26238	-2.43148	fma1
6.08275	1.9196	5.27067	6.88531	8.79381	7.16782	9.41903			Keep		1	24466.5	1.2264	3.42064	2.43008	SPAC1B3.01c
6.69262	8.20033	8.52084	8.4281	9.24358	7.56137	7.24498			Discard		1	26645	0.0262943	0.0561708	0.0774734	SPBC30D10.05c
12.356	11.911	13.1935	12.6243	11.9137	11.5169	11.7591			Keep		2	12870.2	1.20314	-0.791304	-2.38672	rpl3401
14.1255	13.8183	15.0285	14.2927	13.8436	13.1992	13.4806			Keep		7	47742.7	1.19188	-0.808476	-2.36581	SPBC17D11.08
11.832	12.2214	12.5246	11.9945	12.7944	13.6239	12.4327			Keep		8	37965.2	1.18007	0.807181	2.3439	SPAC1F7.09c
13.9029	14.0244	14.5736	13.8298	13.3562	13.7214	13.6403			Discard		9	28730.4	1.16715	-0.510031	-2.32	rpl701
15.4002	15.7694	15.9497	15.6296	15.87	16.0991	16.1781			Discard		6	17666.5	1.15513	0.361848	2.29781	rpl1201
16.0618	15.2056	15.9635	15.2823	14.8069	15.2739	14.7819			Keep		12	40638.6	1.14293	-0.67407	-2.27533	aro4
16.6623	16.2952	16.6458	16.2419	16.2623	16.126	15.7737			Discard		28	101203	1.13711	-0.407297	-2.26463	SPBC839.16
15.3003	14.9465	15.2003	15.1052	15.5466	16.7139	15.4913			Keep		18	46604.2	1.13314	0.779198	2.25734	xan1
12.7459	13.7994	14.3446	14.1525	14.3141	15.0928	15.0833			Keep		8	36701.3	1.13277	1.06948	2.25665	SPAC2E11.10
17.5514	17.1051	17.1881	16.3988	16.4054	16.5471	16.3077			Keep		10	14760.3	1.10283	-0.640816	-2.20177	rps2201
17.0432	16.4982	16.6632	16.3325	16.1542	16.3417	16.1769			Discard		18	56876.2	1.1002	-0.41005	-2.19697	atp2
13.0445	12.6114	11.1229	11.7827	13.1385	13.1541	13.5325			Keep		3	30369.1	1.09606	1.13463	2.18941	rad25	rad25	Checkpoint
13.6355	13.0281	12.5429	11.7472	12.2492	11.3019	10.8757			Keep		2	54538.8	1.08643	-1.26282	-2.17183	mmi1
4.80621	8.85672	11.9025	11.2803	12.5514	13.6212	14.0663			Keep		2	58493.6	1.08296	4.20152	2.1655	tps1
12.5606	12.389	11.9306	12.152	12.4871	12.6449	12.804			Discard		3	40222.6	1.07596	0.387252	2.15273	sty1
12.333	10.6493	10.5755	11.5268	12.2774	11.9878	12.9916			Keep		4	16675	1.03875	1.14781	2.08512	pmp20
13.9628	14.4853	14.1074	14.2893	14.3638	14.5128	14.7689			Discard		12	190019	1.00585	0.337301	2.02562	chc1
8.07161	9.25195	2.19407	7.353	7.31586	9.31056	8.23394			Keep		1	19103.1	0.349036	1.56913	0.82356	rpb7
13.9468	14.1283	15.1283	14.5347	13.6692	14.0725	13.6531			Keep		6	17435.4	0.950283	-0.636275	-1.92555	rps1801
10.5587	11.2074	12.0488	11.9794	12.2379	12.3441	12.1827			Keep		3	52316.6	0.9494	0.806351	1.92396	ubp6
16.44	17.1793	16.5152	16.4603	16.9577	17.2925	17.002			Discard		11	14882.5	0.942481	0.435339	1.91153	rpl2301
5.32158	7.77304	11.2774	12.1727	12.6712	12.0993	13.487			Keep		4	110035	0.933747	3.61632	1.89586	cwh43
12.2863	13.5193	12.4543	11.8082	13.4139	13.4827	13.1332			Keep		2	25359.5	0.932234	0.826255	1.89315	rpl1002
18.5256	18.2703	18.231	18.1546	17.7397	18.3362	17.6799			Discard		15	28606.7	0.929834	-0.376731	-1.88884	rpl8
10.1893	6.69863	11.4121	10.5281	7.43768	6.67739	7.94499			Keep		2	21381.9	0.915519	-2.35368	-1.86318	rpl902
13.1279	14.1621	14.0811	13.6152	14.3498	14.3596	14.1256			Discard		8	21183.8	0.900044	0.531822	1.83546	rpl1802
13.4535	14.2998	14.0908	14.321	14.5239	14.5218	14.3952			Discard		8	56274.4	0.886114	0.438986	1.81054	pcs60
15.9905	15.0566	15.9441	15.2468	14.5413	15.4746	14.6126			Keep		14	39256.3	0.884829	-0.683339	-1.80824	lys12
5.3636	7.50175	8.17378	9.47421	10.2908	9.0174	10.8081			Keep		1	25624.9	1.087	2.41046	2.17286	pcl1
15.9454	15.1731	14.3776	14.7581	14.9405	13.6798	13.8076			Keep		5	61548.2	0.864244	-0.920913	-1.77143	dbp2
13.1866	12.4454	13.6101	12.4717	12.6298	12.2503	11.8743			Keep		4	33565.4	0.861532	-0.676951	-1.76658	rpp0
12.6822	13.5041	13.4146	13.5731	13.6824	13.6752	13.8369			Discard		8	58548.3	0.861009	0.438024	1.76565	cct6
3.61685	7.14997	9.35224	9.6298	10.2769	9.90773	10.8815			Keep		2	49917.9	0.856347	2.91815	1.75731	omh5
12.9342	12.3076	13.2494	13.5876	12.2917	12.284	12.7001			Keep		3	33899.8	0.845454	-0.594472	-1.73785	brx1
14.0704	12.523	11.3494	13.2036	12.1429	11.0958	11.3875			Keep		3	21898.8	0.829797	-1.24457	-1.70988	obr1
7.16219	9.92243	10.9426	10.8532	11.6496	11.0906	11.8579			Keep		2	31053.7	0.827557	1.81258	1.70588	phb1
8.93115	10.66	9.80807	10.3215	10.5388	10.4686	11.2768			Keep		2	35779.8	0.812731	0.831201	1.6794	vps26
14.2672	14.4951	13.8014	14.38	14.5824	14.5132	14.5145			Discard		5	44231	0.80292	0.300824	1.66187	arp2
12.8973	10.9118	12.2979	12.5701	12.9603	13.5486	12.7576			Keep		2	37710.4	0.80265	0.919582	1.66139	yakc
14.1279	16.4438	17.6441	17.9288	16.1618	13.872	13.4951			Keep		8	44333.1	0.788821	-2.02651	-1.63669	SPAC27E2.03c
5.97772	9.54433	7.94282	8.43684	9.0283	9.72426	9.56063			Keep		1	16533.1	0.782925	1.4623	1.62616	grx5
16.8512	16.3296	15.4544	15.3618	15.6678	15.0436	15.0647			Keep		11	49471.7	0.779933	-0.74056	-1.62081	nda3
16.6469	16.0182	16.356	16.1024	15.7581	16.3158	15.5553			Discard		16	49479.1	0.765923	-0.404475	-1.59577	idp1
14.99	14.1709	13.6358	14.9846	14.3556	13.2772	13.3733			Keep		9	50060.3	0.76585	-0.776626	-1.59564	mts2
8.13846	10.9735	10.1885	10.7816	10.7953	11.44	11.6175			Keep		3	34358.6	0.761273	1.26377	1.58746	cdc2
5.82424	6.40187	10.3497	10.1962	10.8071	10.1907	10.4116			Keep		2	21790.9	0.760105	2.27681	1.58537	mlo3
13.5261	13.7313	14.6651	14.1389	13.5403	13.3126	13.7099			Discard		10	111353	0.758309	-0.494382	-1.58216	SPCC584.01c
13.8834	12.2825	13.1026	13.233	12.9237	12.3346	11.9734			Keep		2	98359	0.756418	-0.714837	-1.57878	pmr1
12.9616	14.3393	13.6822	13.7388	14.2905	14.0711	14.282			Discard		4	21279.9	0.754393	0.534012	1.57516	sar1
10.0461	9.66943	9.14714	9.11543	8.18964	9.72504	8.21931			Keep		1	42712.1	0.749861	-0.783199	-1.56705	spe2
18.3737	18.0956	18.0789	17.9535	17.8964	18.0801	17.824			Discard		34	93231.2	0.748094	-0.191934	-1.56389	eft201
13.5052	13.101	12.9651	12.8315	13.09	13.6196	13.6857			Discard		6	105681	0.745867	0.364394	1.55991	asp1
10.6748	10.2926	12.3292	11.6857	12.305	12.0883	11.9316			Keep		4	98970.7	0.737595	0.862736	1.54511	cym1
16.5245	17.3209	17.2119	17.1695	17.2605	17.6303	17.3571			Discard		51	232850	0.737574	0.359255	1.54507	glt1
13.9438	13.8806	14.0215	14.0479	13.6036	13.8821	13.966			Discard		7	45405.5	0.729046	-0.156173	-1.5298	suc22
7.32102	8.37944	11.1176	10.3664	10.7059	11.5652	10.529			Keep		2	22754.9	0.728969	1.63721	1.52966	ypt2
7.37229	9.89316	8.42445	8.91887	8.77509	10.7198	10.0099			Keep		1	38129.3	0.719643	1.18272	1.51296	spn2
14.0482	14.6101	14.6106	14.8054	14.3634	13.5502	14.3147			Discard		8	54299.5	0.717823	-0.442505	-1.5097	SPAC1A6.10
6.4381	6.5462	10.7612	10.5663	11.107	11.6159	11.8456			Keep		2	44871.7	1.01854	2.94487	2.04855	pvg1
3.72647	10.4761	9.11393	8.96666	10.6804	10.4498	10.8078			Keep		1	43957.9	0.69091	2.5752	1.46141	mrp5
15.2426	15.5442	15.6911	15.2594	15.3986	14.9514	15.2114			Discard		14	80749.7	0.689258	-0.247189	-1.45844	gus1
10.269	9.70318	12.7406	13.3081	13.0645	12.7173	13.407			Keep		2	24671.5	0.688742	1.55769	1.45752	erg2
10.7812	10.8745	11.1956	11.9294	12.289	10.9489	12.6783			Keep		4	93994.3	0.684778	0.776883	1.4504	hmt1
15.6451	15.2413	15.7072	15.4914	15.0165	15.456	15.3683			Discard		11	85445.6	0.683566	-0.240995	-1.44822	vtc2
12.815	11.9038	12.0179	11.7071	11.6997	11.2169	11.9441			Discard		4	46373.6	0.683534	-0.490729	-1.44816	SPAPJ696.02
11.3904	9.6672	9.63053	10.6205	11.5365	10.8672	10.8722			Keep		1	20814.1	0.676371	0.764796	1.43528	rpl1701
13.1539	12.9976	13.1326	12.8628	12.9723	13.3325	13.3861			Discard		4	75791.4	0.675975	0.193545	1.43457	vps1
5.48965	7.90945	8.23692	4.8409	8.12376	8.50793	9.13899			Keep		1	62463.9	0.93482	1.97099	1.89779	SPAC24B11.07c
6.31991	8.23244	9.816	7.86305	8.90988	9.90322	9.09739			Keep		2	16030.5	0.659574	1.24565	1.40504	qcr7
13.4973	12.2187	13.1134	12.4927	11.1365	12.8939	12.162			Keep		2	39323.6	0.656376	-0.766442	-1.39927	vma6
17.9472	18.3618	18.7482	18.7041	18.5266	18.8738	18.9451			Discard		35	41831.6	0.653785	0.341503	1.3946	sam1
14.7364	15.0759	15.6564	15.5093	15.2908	15.8581	15.7908			Discard		11	55812.7	0.650528	0.40206	1.38872	SPCC70.03c
17.5573	17.8804	16.4643	17.0474	17.8464	17.9124	17.5245			Discard		15	20599.3	0.645362	0.523731	1.3794	rpl2001
6.38348	10.0597	8.9825	10.3248	11.936	10.2542	12.3878			Keep		2	25503.8	1.0834	2.5884	2.1663	SPCC1183.02
8.34173	9.95969	11.5116	9.95007	10.7328	10.8129	11.4797			Keep		2	41432.6	0.629118	1.06769	1.35003	SPAC26H5.09c
7.80238	3.94639	8.83486	10.5094	9.9132	8.59586	12.533			Keep		2	93518.1	0.627553	2.57409	1.3472	SPAC869.05c
14.7026	14.8264	15.5955	14.8	14.1388	15.0351	14.4423			Discard		6	47287.5	0.626383	-0.442425	-1.34508	SPBC1271.14
15.8479	15.9134	15.1122	15.4191	15.2217	15.3332	15.261			Discard		13	66671	0.6229	-0.301196	-1.33877	dps1
16.5399	15.8363	15.4927	15.7421	15.1749	15.9243	15.2993			Discard		4	11258.4	0.616763	-0.436603	-1.32765	rpl3602
6.27229	10.6276	9.21455	8.7106	10.8756	10.5864	11.7901			Keep		3	68712.9	1.06445	2.37778	2.13179	SPBC19F5.03
15.3771	14.7247	14.0277	15.1572	14.5514	14.1048	14.355			Discard		8	33843.8	0.610725	-0.484599	-1.31669	SPBC1703.13c
11.439	9.75183	11.5445	10.5641	10.7357	10.1268	9.1865			Keep		2	14301.8	0.599699	-0.808535	-1.29666	rpl35
10.0256	10.3377	10.4778	9.98752	9.71955	8.59353	10.4691			Keep		1	34385.7	0.592796	-0.613107	-1.28409	SPCC970.06
4.50075	7.95744	9.493	8.64403	8.45154	9.96595	8.78371			Keep		1	12042.8	0.465772	1.41826	1.04913	fkh1
9.57261	11.0933	13.3515	13.3434	13.0227	13.3351	13.3606			Keep		5	44910.6	0.588123	1.39925	1.27558	wrs1
8.96809	10.547	11.0701	10.95	11.0142	10.6325	12.1211			Keep		2	49304.5	0.587151	0.872134	1.2738	mae1
14.6618	14.4808	13.5657	13.7441	14.6051	14.4357	14.5197			Discard		10	37396.5	0.582804	0.407095	1.26587	adh1
12.2359	13.4369	13.282	12.4987	13.3513	13.3375	13.2192			Discard		6	21191.1	0.579697	0.439261	1.2602	tpx1
16.3112	16.5042	16.4278	16.0416	15.8476	16.2752	16.225			Discard		23	82783.2	0.572136	-0.205261	-1.24638	leu2
14.0102	12.7394	12.6288	12.3278	12.9706	12.2659	11.3235			Keep		2	22563.8	0.571949	-0.739911	-1.24604	SPBC23E6.06c
12.753	12.1009	13.0759	12.9382	12.5946	13.3508	13.4901			Discard		7	50370.4	0.568336	0.428161	1.23943	SPAC1F8.04c
14.5732	12.399	13.7358	13.128	11.7565	13.6641	12.263			Keep		1	46680.5	0.567855	-0.897809	-1.23855	rpn7
18.8731	16.3731	16.4644	16.5987	16.5721	16.198	15.7113			Keep		16	60044.5	0.567793	-0.916872	-1.23844	gua1
12.46	13.0094	13.9648	13.6743	13.4848	14.0223	13.8819			Discard		6	45085.4	0.563603	0.519228	1.23076	eif3m
13.0672	12.2055	9.93257	10.448	11.8829	13.2855	12.5182			Keep		4	22244.9	0.56338	1.14888	1.23035	rps902
14.3868	14.6047	13.2039	13.3238	14.4132	14.7638	14.1293			Discard		2	6910.22	0.562909	0.555625	1.22949	rps3001
7.54125	9.13675	7.6059	7.12523	8.57745	8.68418	9.90247			Keep		1	49575.9	0.938092	1.20242	1.90366	SPAC5D6.04
10.8703	10.1009	12.1659	11.8861	10.3985	10.7334	10.5651			Keep		1	69699.4	0.555193	-0.690141	-1.21534	dus3
13.7406	15.4531	15.743	15.2826	15.5672	15.5444	16.0363			Keep		13	47553.9	0.551439	0.661116	1.20844	his2
14.9726	16.1461	15.7657	15.8431	16.0021	15.9902	16.1359			Discard		16	122916	0.551317	0.360884	1.20822	irs1
11.2163	12.2834	13.3928	12.6819	11.8996	11.3983	11.8742			Keep		6	22816.7	0.550477	-0.669565	-1.20667	ypt1
4.44842	5.20163	9.12988	6.63625	6.98394	9.229	7.6944			Keep		1	54161.2	0.549995	1.61507	1.20579	cit1
14.2184	15.1353	15.0024	15.6089	15.5351	14.8871	16.2856			Discard		14	54754.5	0.548452	0.57806	1.20295	sua1
10.4399	10.4425	8.52662	8.14449	9.85833	10.9842	10.1149			Keep		1	20782.4	0.543954	0.930785	1.19467	yop1
11.601	13.7077	14.0562	14.1399	14.2569	13.8971	14.5786			Keep		9	107071	0.54288	0.867952	1.1927	tif32
14.9425	13.8231	15.3285	14.2811	14.1702	14.0221	14.1651			Discard		9	49231.2	0.540627	-0.474703	-1.18855	uap56
9.27604	10.9396	13.4101	11.3561	11.0383	8.73211	9.9172			Keep		2	43457.3	0.532676	-1.34962	-1.17388	rpn9
16.1527	15.6268	12.3984	14.9055	14.1467	13.4274	13.2603			Keep		3	39732.9	0.519041	-1.15939	-1.14866	leu1
13.4137	12.8928	12.8365	12.2475	12.6609	12.3181	12.5531			Discard		6	68968.4	0.51623	-0.336947	-1.14345	SPBC15D4.09c
14.5417	15.0085	15.2744	14.8407	14.7629	14.3742	14.8588			Discard		12	62167.6	0.5153	-0.25105	-1.14172	hsp60
10.8104	12.4298	13.3142	12.4425	12.7274	13.0718	13.0915			Keep		8	56305.2	0.515053	0.714356	1.14126	dbp5
16.8173	15.3373	15.482	15.4468	15.6565	15.0818	15.0511			Discard		12	68617.5	0.513615	-0.507696	-1.1386	fim1
11.548	11.1965	8.48437	10.0548	10.7705	11.559	11.5169			Keep		2	37258.2	0.513582	0.961241	1.13853	SPMIT.03
11.6824	13.7909	14.1451	14.1215	14.5449	13.6735	14.5931			Keep		10	104368	0.50747	0.835538	1.12718	nip1
11.0133	8.77125	10.0856	10.673	10.0969	11.3516	11.2285			Keep		3	47271.4	0.506021	0.756536	1.12448	fma2
10.0988	9.08499	13.0267	11.9044	9.94324	9.93459	9.67343			Keep		3	16062.3	0.504835	-1.17831	-1.12228	rps1902
17.2801	17.5974	14.5092	15.7001	17.15	13.5772	13.8033			Keep		11	55388.4	0.497754	-1.42819	-1.10909	nop56
14.6881	15.7674	15.8032	15.5853	15.8348	15.8404	15.7395			Discard		12	35238.3	0.495618	0.343925	1.1051	tal1
13.727	13.1239	11.5105	12.2034	12.5795	11.6143	11.6117			Keep		2	57571.3	0.495076	-0.706022	-1.10409	SPBC21C3.15c
15.3326	15.3153	15.374	15.4842	15.6579	15.2633	15.5714			Discard		21	173783	0.494147	0.121004	1.10236	aro1
8.04347	8.18623	7.75399	6.01232	7.0861	9.44202	8.72575			Keep		1	13932.2	0.493917	0.918954	1.10193	SPBC21C3.12c
6.19822	10.2148	12.8729	12.3909	11.8442	12.3857	13.0517			Keep		3	73036	0.493543	2.00799	1.10123	SPCC191.02c
4.66066	9.39784	11.056	10.7333	10.2685	11.073	11.3606			Keep		1	56347.4	0.490381	1.93876	1.09532	SPAC13C5.05c
6.05739	9.03682	10.0536	10.3312	9.52724	10.3615	10.6294			Keep		1	40540.2	0.490222	1.30295	1.09502	SPAC27F1.06c
12.8551	13.1234	11.8262	12.7782	12.481	11.8805	12.3662			Discard		3	30406.6	0.489594	-0.403174	-1.09385	SPBC365.16
13.8014	14.6315	14.4965	14.1885	13.9359	15.2461	14.9539			Discard		6	58047.2	0.486557	0.432475	1.08817	SPCC1672.03c
15.4326	15.3086	16.5042	16.5556	15.749	15.3754	15.3884			Discard		16	84035.5	0.485921	-0.445984	-1.08698	SPAC25G10.08
14.6747	14.4278	13.4823	13.5171	13.9451	13.4896	13.3681			Discard		5	40650.9	0.482689	-0.424499	-1.08092	bio2
17.0794	16.8719	17.7292	17.1189	16.5983	17.2036	16.9473			Discard		6	43086.2	0.48071	-0.283442	-1.07721	cys12
13.4158	15.4136	14.7922	14.4822	13.5209	14.1748	14.1882			Discard		10	125713	0.477177	-0.564645	-1.07058	gdh2
13.4878	13.6105	14.5383	14.1291	14.3433	13.9253	14.624			Discard		11	62636.1	0.475446	0.356077	1.06733	moe1
11.4936	12.378	12.358	13.2378	13.1998	12.2951	13.1694			Discard		4	35855.2	0.47474	0.521247	1.06601	ppm1
1.80401	9.76666	10.789	7.76364	9.69267	10.5758	9.95472			Keep		3	29329	0.474293	2.54356	1.06517	SPCC553.06
11.8476	12.2044	13.4629	12.7457	12.4956	13.5856	13.1877			Discard		7	100661	0.472385	0.524461	1.06158	SPAC22F8.05
16.1204	15.5231	15.6995	15.8006	15.5507	15.8167	15.4302			Discard		5	23529.1	0.470629	-0.186721	-1.05828	rpl13
15.4302	15.5617	14.3671	14.7736	15.4985	15.4762	15.209			Discard		10	61674.8	0.470577	0.36142	1.05818	SPAC3A11.07
10.5198	9.79936	10.6313	10.6368	10.0404	11.9333	10.8532			Discard		2	14892.1	0.469309	0.545483	1.05579	pcd1
6.9486	10.6698	11.7756	11.3737	10.3663	12.7671	11.934			Keep		5	84845.4	0.463118	1.49719	1.04412	sec231
17.1346	16.3677	16.3714	17.087	16.6517	16.4378	16.3001			Discard		12	28488.2	0.45859	-0.277007	-1.03557	rps101
14.967	14.3099	14.3327	13.9423	14.0231	14.2008	14.1479			Discard		6	18785.4	0.457373	-0.26403	-1.03327	egd2
12.8857	12.5741	12.7473	13.046	12.0264	13.1062	12.4147			Discard		1	35290.8	0.454006	-0.297498	-1.0269	ppa1
7.64779	9.92983	10.4767	9.54203	9.12926	10.9473	10.8203			Keep		2	45078	0.453625	0.899841	1.02618	spo14
5.91567	9.81306	9.95593	7.89189	9.85514	9.07044	10.5948			Keep		2	67519.1	0.558602	1.446	1.22159	lcb2
14.7687	13.701	14.2489	13.0454	13.0651	14.3332	12.4785			Keep		5	50557.2	0.452698	-0.64871	-1.02443	pho1
9.38765	11.7436	12.2609	11.9603	11.9544	12.1202	12.3355			Keep		3	106818	0.449041	0.798614	1.0175	SPAC2E11.16c
12.7906	12.8796	13.5822	13.0691	12.2344	13.2284	12.8088			Discard		6	45590.3	0.446106	-0.323192	-1.01193	pmi40
7.67141	6.80816	8.06243	8.073	7.90048	7.224	9.32547			Discard		1	97564.3	0.333551	0.496234	0.792627	mug87
16.0042	16.2947	14.7791	14.9154	15.8418	16.2634	15.8093			Discard		8	15395.1	0.445849	0.473123	1.01144	rps1602
-1.03987	10.7446	8.53492	9.88057	10.6455	9.14748	11.0134			Keep		1	64572.2	0.435923	3.23876	0.99255	SPAC1399.01c
6.98013	5.45699	9.68233	9.26569	8.57524	8.55099	9.12278			Keep		1	30083.5	0.318258	0.903382	0.76179	bud23
14.2753	15.1572	14.3193	14.739	14.69	14.1606	14.1875			Discard		3	15514	0.426974	-0.276708	-0.975458	rps1701
15.4378	15.056	15.0414	14.1205	14.3777	14.996	14.2497			Discard		6	15615.7	0.425516	-0.372773	-0.972667	rps1201
16.3363	15.2919	15.3043	14.8712	14.5884	15.663	14.7552			Discard		15	23765.2	0.423927	-0.448704	-0.969622	gpm1
15.3572	15.0324	14.4668	15.3923	14.9223	14.9056	14.5729			Discard		6	65996.2	0.422468	-0.261919	-0.966827	ssp2
7.82074	8.45847	9.59892	6.22503	7.5508	10.3211	9.31854			Keep		2	13862.3	0.422277	1.0377	0.966462	rps2602
9.64417	11.3018	8.27685	9.9052	10.897	9.86047	10.8666			Keep		1	44083.6	0.421614	0.75935	0.965189	SPAC22A12.10
8.46688	10.439	12.9014	10.5368	10.8624	12.1074	12.0385			Keep		3	48707	0.420331	1.08341	0.962728	pro1
14.8336	11.4834	11.0724	13.2135	12.385	11.8044	10.5383			Keep		3	35674.7	0.419503	-1.07482	-0.961138	gpd3
18.4464	17.5662	16.3458	16.9035	17.624	18.1553	17.7537			Discard		12	17500.4	0.418509	0.528835	0.959229	rps1101
8.22604	8.84837	9.86692	10.6082	9.70749	9.80786	11.0342			Keep		1	148787	0.495225	0.795818	1.10437	SPCC1672.11c
14.85	15.2306	15.1784	13.8138	14.9819	15.5771	14.965			Discard		5	12187.3	0.417921	0.406484	0.9581	rpl35b
8.78313	10.4956	10.6793	10.3687	9.65198	11.7375	10.9326			Keep		1	67015.5	0.416063	0.692358	0.954529	crn1
10.2668	10.1696	7.21358	7.17188	8.69746	10.786	9.87914			Keep		2	21238.1	0.408631	1.08207	0.940217	SPAC9E9.04
3.31649	12.2008	12.5552	12.2271	12.315	12.2937	13.1626			Keep		4	44706.2	0.408188	2.51559	0.939363	tif412
6.43701	6.6079	9.32773	7.0685	7.72197	7.93874	8.3343			Keep		1	70864.7	0.333087	0.63805	0.791696	pir2
10.8352	12.5792	13.224	12.2113	12.9393	12.482	12.9186			Discard		5	60320.5	0.403666	0.567551	0.930628	ght5
13.936	13.0864	12.8759	13.0376	12.6039	13.2702	12.9222			Discard		2	16442.8	0.403206	-0.301854	-0.92974	rps1002
5.88959	9.93312	9.53086	8.3316	9.52774	8.76066	10.1098			Keep		1	62822.1	0.402623	1.04478	0.928613	vht1
11.0175	14.651	14.343	14.8739	14.927	14.1724	15.1292			Keep		10	34779.3	0.402011	1.02151	0.927427	SPCC1620.06c
14.4356	14.5128	15.9747	14.9145	14.46	14.7653	14.466			Discard		8	39767.1	0.400861	-0.395664	-0.925203	rpl402
13.8871	14.2479	14.3489	14.151	14.2752	14.4489	14.1385			Discard		12	73226.7	0.400591	0.128812	0.92468	bip1
17.0752	16.8255	16.6614	16.1136	16.5144	17.3116	17.042			Discard		4	11591.6	0.400395	0.287086	0.924301	rpl3001
4.59522	9.89143	10.9441	10.5854	10.1021	10.5822	11.2469			Keep		2	73060.9	0.398843	1.63969	0.921294	avt3
16.0865	16.9721	17.2519	16.7371	16.8327	17.2689	17.0458			Discard		24	230561	0.398035	0.287255	0.919728	fas1
9.7383	11.5734	9.67632	9.77027	10.9689	10.1426	11.1194			Discard		3	76325.8	0.397972	0.554036	0.919607	tif225
14.5372	13.2811	14.0528	13.2674	13.5586	13.4842	13.2784			Discard		3	15470.1	0.397865	-0.344217	-0.919397	rps2401
14.6362	15.1015	14.3433	14.7744	14.711	14.8299	15.2211			Discard		14	116701	0.394642	0.206826	0.913146	elf1
13.2584	10.4258	12.5648	12.6532	11.6919	13.6626	13.8831			Keep		2	12242.4	0.393889	0.853656	0.911682	rpl3002
11.6655	13.062	12.519	12.9578	13.3906	12.3355	13.19			Discard		3	48781	0.392288	0.420919	0.908572	tif213
15.4471	15.3989	14.9035	15.1352	14.948	15.8636	15.5901			Discard		5	13320.4	0.390815	0.246071	0.905709	rpl22
6.59554	10.4445	11.4888	10.2385	10.6712	11.0327	10.8064			Keep		2	26894.6	0.389945	1.14492	0.904015	SPAC3G6.03c
17.3452	16.4711	15.4014	16.0923	15.9729	16.0772	15.5928			Discard		25	127480	0.389062	-0.446554	-0.902297	arg4
15.2138	17.5975	17.3545	17.4732	17.7849	16.8144	18.1529			Keep		20	28148.6	0.387436	0.674319	0.89913	SPAC521.03
5.13426	9.82733	12.9781	11.5483	10.8994	12.0054	12.2988			Keep		4	27946.8	0.392452	1.86254	0.90889	SPCC663.09c
13.8836	14.4946	15.3338	15.2671	15.0354	14.9269	15.4135			Discard		10	36811.3	0.384516	0.380483	0.893436	sum1
13.959	16.044	15.7109	15.9356	16.0493	15.6773	16.0893			Discard		14	39623.6	0.384259	0.526273	0.892935	pdb1
11.2529	13.2499	13.4833	13.6655	13.9763	12.8645	13.8306			Keep		10	69213	0.382781	0.644271	0.89005	SPBC16H5.08c
6.30857	13.5015	13.3871	13.1646	13.7656	12.9246	13.6564			Keep		7	37338.1	0.38093	1.85841	0.886432	SPBC3D6.06c
15.775	14.5652	14.0067	13.958	14.162	14.636	13.3706			Discard		13	70466.4	0.380081	-0.520035	-0.884773	sdh1
9.1485	11.9945	12.8534	12.0618	12.7367	11.7037	12.7574			Keep		4	34572.1	0.378107	0.884754	0.88091	rpn11
11.0608	11.6371	8.79204	9.6894	11.8476	10.5013	10.7454			Keep		2	10422.3	0.376296	0.73663	0.877363	rpl4301
6.16874	7.35254	3.61296	-4.36857	8.1391	9.11822	8.07794			Keep		1	28483.4	0.811001	5.25367	1.67631	SPAC824.07
12.8717	14.5724	14.3312	14.6636	14.7578	14.1847	14.7457			Discard		5	11423.4	0.373221	0.453019	0.871333	hhf1
6.44367	9.7536	8.50896	8.82497	8.94004	9.03919	9.35023			Keep		1	29454.9	0.374152	0.727022	0.873161	tip41
12.3422	9.97157	7.46322	8.55067	11.8769	10.1819	10.1471			Keep		2	15619.9	0.369427	1.15338	0.863881	cof1
10.9593	13.5961	13.078	13.4823	14.1168	12.6278	13.6937			Keep		4	27052.1	0.365429	0.700522	0.856011	rcf2
15.1222	15.5638	14.5051	14.4622	15.2246	15.3375	15.0053			Discard		7	21189.8	0.364443	0.275814	0.854067	rpl1801
12.2838	12.1667	12.1583	12.3003	12.6422	11.1668	11.9596			Discard		5	58473.3	0.360845	-0.304423	-0.846967	SPBC713.03
10.2002	10.3414	13.5371	11.3907	10.3619	10.6865	10.7422			Keep		3	16150.4	0.357462	-0.770524	-0.840277	rps1901
12.1995	13.2373	12.705	12.3853	12.7147	12.2477	12.1666			Discard		3	6657.63	0.356737	-0.255418	-0.838841	rps29
12.0031	12.8741	11.0114	13.2877	13.8172	12.2998	12.5516			Keep		4	92965.7	0.353998	0.59549	0.833413	rdh54
16.5528	13.7875	13.6873	13.8227	14.3853	13.7608	13.0197			Keep		7	78024.8	0.353987	-0.740662	-0.833392	lys2
16.106	15.8101	14.644	15.0116	15.5578	14.4112	14.9951			Discard		9	33251	0.351644	-0.404921	-0.828742	eif3f
8.41074	10.9655	10.6917	10.678	10.2382	11.2154	10.9562			Keep		2	57336.8	0.350648	0.616731	0.826764	SPBC1711.16
8.46482	9.96059	8.65455	8.98454	9.69012	8.19391	9.6421			Discard		1	22543.3	0.101971	0.15925	0.279946	spg1
6.3572	8.93959	11.0205	9.3944	9.71206	9.70373	9.84023			Keep		2	35518.3	0.297952	0.824078	0.720372	SPCC622.14
17.6766	16.1469	15.9409	17.0335	16.2033	16.6017	16.0726			Discard		33	202170	0.348422	-0.406924	-0.822338	fas2
2.94881	9.8995	11.7899	11.111	10.6801	11.0914	10.9738			Keep		1	30600.5	0.347763	1.9778	0.821027	SPAC637.03
17.1509	16.5514	15.4879	16.3827	16.128	16.1965	15.8284			Discard		18	72976.7	0.34693	-0.342247	-0.819371	ssc1
16.5764	15.2861	11.9578	12.7292	12.6308	14.1499	12.293			Keep		3	18923.4	0.345029	-1.11284	-0.815583	shf1
12.2735	11.9297	11.4524	11.1172	12.0553	10.6718	11.2485			Discard		1	27108.1	0.344637	-0.367997	-0.814802	idi1
14.9495	13.9709	13.067	13.4122	13.9936	13.0887	13.1424			Discard		6	38965.7	0.342577	-0.441634	-0.810692	nmt1
7.43721	7.81038	13.448	12.1392	10.0325	7.0347	8.85051			Keep		3	20827	0.342024	-1.56947	-0.809588	rpl1702
5.73222	8.15103	8.62983	8.44575	8.15832	7.4902	9.30948			Discard		1	33247.4	0.256123	0.579624	0.633135	vps66
12.6395	11.3334	12.1198	11.9268	10.818	12.5084	11.4345			Discard		1	24375.1	0.337412	-0.417884	-0.800367	adk1
15.5982	15.1769	15.2341	15.7854	15.0624	15.3871	15.4235			Discard		23	144867	0.336126	-0.157649	-0.797791	ade3
12.6889	11.5376	12.3282	11.2873	11.7555	11.9265	11.1697			Discard		2	29658.8	0.332942	-0.343306	-0.791405	rps402
14.4362	14.0895	14.5961	14.3384	14.035	14.5888	13.9871			Discard		10	61354.6	0.331639	-0.16138	-0.788787	SPBP8B7.18c
7.60058	8.23783	10.5833	8.36699	8.45841	8.89225	9.51079			Discard		1	32384.5	0.116632	0.25664	0.316397	mrpl7
8.13987	9.25235	11.0587	10.757	9.68966	10.7722	11.0086			Keep		3	47509.5	0.330992	0.688152	0.787487	arg1
18.3002	17.3355	17.5802	17.0134	16.9805	17.6471	17.1878			Discard		8	15767.5	0.330408	-0.285521	-0.786313	rpl2502
12.8561	14.1828	13.5416	13.6994	13.3427	13.0592	13.5014			Discard		6	154035	0.330192	-0.268858	-0.785879	tif471
15.6106	15.3173	15.7806	15.6587	15.5378	16.157	15.5638			Discard		7	26513.6	0.329564	0.161055	0.784616	SPAC24B11.05
9.34529	10.1587	10.9137	10.101	9.40773	11.6525	10.9005			Discard		1	33716	0.328497	0.523899	0.782469	rpb3
13.8246	15.13	10.3499	11.6307	12.1181	11.4922	11.6112			Keep		6	45527.5	0.325164	-0.993288	-0.775753	adh4
8.79327	12.4283	13.3571	12.3688	12.829	12.2816	12.8977			Keep		9	59377.4	0.325041	0.932585	0.775505	cct5
15.641	16.5749	16.3315	16.1938	16.3161	16.2139	16.6171			Discard		3	22753.6	0.32372	0.19708	0.772839	rpl1902
12.048	13.6193	13.598	12.9895	13.2038	13.4252	13.597			Discard		5	13261.4	0.32358	0.344961	0.772556	rpl31
4.08653	9.2479	11.4497	9.01059	7.68756	11.5614	10.9073			Keep		3	22394.7	0.320168	1.6034	0.765658	SPBC1198.05
8.80032	10.4497	13.5413	12.5915	11.0171	13.4794	12.7525			Keep		3	39760.3	0.319085	1.07062	0.763467	SPAC24H6.10c
5.50275	9.9043	12.1066	10.6514	10.4724	10.7904	11.2316			Keep		2	35447.4	0.318566	1.29019	0.762416	fsf1
9.81022	12.0199	12.4037	11.5619	12.2138	11.4396	12.3312			Discard		3	195059	0.318131	0.545933	0.761533	SPAC694.02
13.8927	11.7191	11.51	11.6809	12.1744	11.7136	11.0813			Discard		2	29845.2	0.315314	-0.544244	-0.75582	acp2
10.2009	11.5279	10.6566	11.9432	12.5155	11.1554	10.9823			Discard		2	24734	0.314821	0.46892	0.754819	ras1
16.3799	13.6839	12.4201	12.5049	13.3645	13.2968	11.9763			Keep		5	32228.7	0.312695	-0.86798	-0.7505	aes1
8.65525	11.5054	11.0066	11.4585	11.2505	11.1967	11.3108			Keep		2	57650.9	0.309703	0.59619	0.744409	SPBC9B6.11c
14.0377	15.4742	14.5518	14.9663	15.1671	14.5788	15.4659			Discard		8	53942.7	0.308668	0.313122	0.742299	SPAC22A12.16
11.8329	14.0931	14.0397	13.6197	13.7496	13.6269	14.2391			Discard		10	62271.2	0.304282	0.475492	0.733343	erg5
10.6966	13.8823	14.0442	13.7343	13.6275	13.7452	13.9759			Keep		6	26672	0.302453	0.693513	0.729601	dpm1
4.70993	9.13195	10.8062	9.41067	9.42366	9.43444	10.1245			Keep		2	66899.1	0.301779	1.14617	0.728221	SPBC902.04
6.21024	10.1725	12.4766	11.4195	10.4905	10.396	12.0474			Keep		1	58484.4	0.213029	0.908281	0.540095	bsu1
14.0311	11.3993	13.4434	13.1362	12.4944	12.6075	12.4466			Discard		6	44347.7	0.300321	-0.486312	-0.725233	SPCC364.06
13.4465	15.0794	13.8515	13.964	14.5498	14.0976	14.5398			Discard		6	143725	0.297133	0.310433	0.71869	SPAC11D3.15
11.2122	12.1997	14.691	13.4493	12.6224	14.4537	13.7199			Keep		6	166938	0.293688	0.710597	0.711602	abc2
11.7119	10.6638	9.31049	8.53511	10.176	9.80962	9.76979			Discard		1	63241	0.0568506	-0.136836	-0.162463	asn1
13.4572	12.7053	12.5137	12.422	12.3796	12.8288	12.4786			Discard		3	16275.6	0.290973	-0.212226	-0.706004	rps1001
11.058	10.2468	12.7358	12.2171	12.361	11.5268	12.2886			Discard		3	13089.4	0.290365	0.49437	0.704748	smd1
12.7491	13.4772	14.2436	13.4037	12.9803	14.4438	14.0668			Discard		3	20746.1	0.289089	0.361913	0.702112	apt1
11.3713	8.35635	10.954	10.7942	9.19447	12.5059	11.8571			Keep		1	26232.5	0.287137	0.816871	0.698075	tif6
7.81909	11.6514	12.3887	11.6652	11.1493	11.8969	12.2203			Keep		3	96041.8	0.286972	0.87437	0.697734	apl4
13.9664	14.4355	14.6967	14.1842	13.7643	14.5378	14.1088			Discard		7	39910.3	0.285578	-0.1837	-0.694848	rpl401
14.0055	15.7924	15.2137	15.4181	15.5883	15.0814	15.6484			Discard		16	71512.9	0.283108	0.33194	0.689725	pab1
7.88497	10.6941	11.8503	10.8528	10.7614	11.2828	11.017			Keep		2	66616.9	0.283006	0.69987	0.689512	paa1
19.653	20.8314	20.5072	20.5966	20.6141	20.5104	20.7028			Discard		78	85339.9	0.282521	0.212029	0.688506	met26
10.9578	11.2968	11.6494	11.2032	11.5731	11.068	11.6579			Discard		2	13876.3	0.279361	0.156216	0.681936	rps2601
10.4297	11.843	12.7584	12.5737	12.151	12.5732	12.277			Discard		3	37552.7	0.279287	0.432516	0.681783	tom40
14.4148	14.4198	13.6968	13.7907	14.1913	13.7563	13.7628			Discard		1	18353.1	0.278062	-0.177055	-0.679231	rpl2102
12.4078	13.3363	12.6949	12.3303	12.8263	12.7076	13.134			Discard		4	36608.6	0.277426	0.196967	0.677907	SPBC4C3.03
10.9925	12.2261	14.2825	12.9858	12.0399	12.2138	11.9558			Discard		8	19891.2	0.275853	-0.551886	-0.674626	rpl1101
3.36085	8.36742	9.08291	8.21169	9.22981	6.71126	9.25925			Keep		1	9124.81	0.274084	1.14439	0.670931	qcr10
8.28502	8.12542	6.87225	8.59304	3.09997	10.2156	3.6071			Keep		1	53692.7	0.537208	-2.32805	-1.18224	gas5
10.9891	11.173	10.4521	9.52414	11.089	11.1413	10.3504			Discard		2	62535	0.272991	0.325663	0.668647	mae2
-0.523642	9.77149	12.1102	9.47217	9.46336	10.3336	10.0724			Keep		1	19138.2	0.27644	2.24893	0.675851	atp7
15.8659	17.2096	16.1194	16.4422	17.001	16.1384	16.9189			Discard		14	45786.4	0.272465	0.276853	0.667546	tef3
11.6244	12.3891	14.5417	13.7007	12.1549	12.9592	12.4925			Discard		3	119931	0.270358	-0.52844	-0.663134	SPAC56F8.03
7.26982	9.61259	10.5354	11.8224	9.59569	11.0579	11.1849			Keep		3	114164	0.269533	0.802783	0.661405	kgd1
10.5127	10.5914	7.50489	6.23936	9.10013	10.4196	9.26474			Keep		1	29674.9	0.26839	0.88275	0.659007	rps403
19.1733	17.8091	19.5206	19.2091	19.5301	18.8838	19.3101			Discard		30	35274.6	0.26671	0.313298	0.655477	thi2
12.7576	13.1436	11.9206	12.6728	13.0174	12.5665	12.9222			Discard		3	121870	0.266078	0.211725	0.654149	sal3
14.7744	14.2988	11.4065	13.2945	12.6889	12.917	13.0028			Discard		5	48835.9	0.263119	-0.574005	-0.647921	tbp1
15.3978	14.0684	12.8151	13.2093	14.3663	12.9178	12.7966			Discard		4	70143	0.260669	-0.512453	-0.642753	ssa1
4.57712	10.7325	11.6458	10.4227	10.4217	10.2732	11.0314			Keep		1	46182.9	0.260661	1.23088	0.642736	his7
11.5029	13.1632	12.9371	13.2162	13.1867	12.709	13.1744			Discard		3	52571.9	0.259707	0.318527	0.640721	tim50
9.35575	11.7977	13.8258	12.8945	12.0494	10.1482	11.3468			Keep		4	44165.2	0.258784	-0.786998	-0.638769	gsk3
12.8959	14.761	15.561	14.4521	13.7945	14.2061	13.9743			Discard		4	22170.2	0.258106	-0.42588	-0.637334	rpl1601
16.4797	16.0537	15.0881	15.7625	16.0123	15.3058	15.4762			Discard		17	58480.8	0.258048	-0.247967	-0.637211	cct3
17.5883	16.7995	16.5547	16.592	16.7266	16.8184	16.5463			Discard		21	58587.8	0.257877	-0.186524	-0.636851	atp1
12.3337	12.2157	12.7212	11.4475	11.8692	12.985	12.4768			Discard		6	64041.8	0.257507	0.264161	0.636067	leu3
12.5962	12.2736	11.7965	11.9012	12.0291	12.4527	12.4084			Discard		3	22160.8	0.257126	0.154868	0.63526	rps901
15.9752	15.8396	15.3098	15.2114	15.3751	15.5826	15.3508			Discard		3	18380.2	0.256972	-0.147875	-0.634935	rpl2101
13.7802	15.6111	15.6062	15.4486	15.7297	15.02	15.6338			Discard		18	56429.6	0.252607	0.349645	0.625673	fyu1
8.52276	8.50136	9.32602	8.5577	7.9014	11.2497	8.6737			Discard		1	51391.6	0.25142	0.547957	0.623148	hob1
14.5624	14.9216	14.9803	14.9356	14.7976	15.1183	14.8938			Discard		7	51152.5	0.250791	0.0866106	0.621809	nda2
10.6526	12.1158	12.0579	12.0127	12.0539	11.6975	12.1885			Discard		2	30110.9	0.250283	0.270206	0.620728	SPAC6G10.04c
13.9729	13.1734	11.1064	13.0187	13.141	13.5233	13.1424			Discard		2	17414.1	0.250254	0.45107	0.620666	SPAC11D3.02c
15.5373	15.2447	15.0542	15.3981	14.6581	15.4916	15.3196			Discard		7	53166.8	0.249792	-0.152104	-0.619683	SPAC56E4.03
8.76667	9.29715	9.41768	9.0448	9.50712	8.98817	8.24897			Discard		1	83926	0.249767	-0.21682	-0.619629	rna14
12.7551	10.8947	8.55472	10.5455	10.7639	9.97666	9.3422			Keep		1	54001.3	0.247132	-0.65993	-0.61401	SPAC3H1.05
15.8994	15.88	14.6441	14.7802	15.7293	15.54	15.3919			Discard		4	24555.3	0.247117	0.252819	0.613977	spi1
16.2269	15.3457	13.4288	14.3021	14.8947	14.0785	14.1253			Discard		4	51561.8	0.244945	-0.459731	-0.609336	rvb2	rvb2	Chromatin remodeling
12.1898	15.7759	15.8085	16.2919	14.6443	13.4566	14.8016			Keep		3	45352.7	0.244009	-0.71568	-0.607334	SPAC4A8.14
11.0658	11.8449	9.74605	10.425	10.6521	10.9688	11.782			Discard		3	41318.6	0.243397	0.363853	0.606022	gly1
13.658	4.58393	7.98307	8.49061	10.6589	10.725	8.79382			Keep		2	36206.9	0.243343	1.38032	0.605905	cda1
13.3059	15.5825	15.9884	15.4623	15.4612	15.3736	15.7259			Discard		20	67203.9	0.243001	0.435477	0.605174	SPBC1703.07
11.036	10.0481	10.8974	9.50128	9.4529	12.2056	10.8818			Discard		3	19614.8	0.241258	0.476074	0.601436	arc4
18.2264	16.4617	15.7224	17.3185	17.389	17.078	17.4985			Discard		21	49034.9	0.240919	0.389531	0.600708	urg1
16.1693	16.4754	16.8616	16.457	16.6325	15.7472	16.5678			Discard		23	57204.5	0.24051	-0.174963	-0.599831	zwf1
6.83438	6.98975	10.1634	10.3197	8.0157	7.02737	10.689			Discard		1	33659.4	0.000124379	0.000550906	0.000377168	rtn1
13.1572	14.7586	14.586	14.9429	14.9918	14.1666	14.868			Discard		10	32040.5	0.238202	0.314293	0.59487	fib1
12.7785	14.062	14.2302	13.8533	13.6982	14.0897	14.1221			Discard		11	59399.8	0.237371	0.239026	0.593081	his4
11.9401	12.2619	13.1246	12.8721	12.0577	12.6883	12.2709			Discard		4	100936	0.235767	-0.210719	-0.589625	sec21
16.1398	14.43	14.9037	14.5924	14.4225	15.1577	14.5968			Discard		10	40997.9	0.235222	-0.290818	-0.58845	erg10
4.44138	11.3659	11.8108	11.3315	11.4856	9.88588	11.589			Keep		3	35960.6	0.232712	1.24943	0.583029	tif212
9.80928	11.4864	12.3384	11.2286	11.3762	10.4845	10.6371			Discard		3	27437.2	0.230317	-0.383067	-0.577846	sou1
12.1738	15.0115	14.9275	14.7571	14.9832	14.2229	14.8837			Discard		6	31494.4	0.22918	0.479145	0.575382	tif35
10.8706	10.2151	12.9984	10.9017	10.1672	11.4289	10.8014			Discard		4	39527.4	0.22895	-0.4473	-0.574883	cka1
11.8518	13.6915	14.2598	13.4994	13.4889	13.5731	13.9932			Discard		8	59956	0.228782	0.359421	0.574519	cct8
16.347	15.4061	15.2218	15.5115	15.5026	15.1203	15.6826			Discard		15	50882.9	0.227792	-0.186445	-0.57237	SPCC364.07
16.4348	15.7099	15.515	15.3024	15.4839	15.8522	15.3401			Discard		16	86113.5	0.22766	-0.18177	-0.572083	SPAC24C9.06c
14.2349	12.7112	12.6913	11.6656	12.5935	12.8345	11.9293			Discard		7	66680.9	0.222329	-0.373302	-0.560479	SPAC22G7.01c
17.2328	15.8261	15.6345	16.1617	16.0211	16.1825	15.703			Discard		6	30082.5	0.221536	-0.244862	-0.558747	rad24	rad24	Checkpoint
10.2258	11.6554	12.0073	12.3245	12.1051	11.4679	12.0433			Discard		4	52987.7	0.220201	0.318844	0.55583	gar2
8.1421	9.83659	10.9442	11.2427	10.4885	10.2071	10.8212			Discard		2	47341.4	0.217722	0.464183	0.550402	rpn6
9.83447	9.08245	10.2954	7.55266	8.76022	10.5387	9.63753			Discard		1	15871	0.216157	0.454227	0.54697	rps1202
11.493	12.7307	12.7592	12.7596	12.8469	12.2078	12.9387			Discard		4	16855.6	0.215994	0.228844	0.546613	ubc13
17.3882	19.568	19.1035	19.0095	19.5349	18.5483	19.2211			Discard		29	35869.8	0.215235	0.334159	0.544945	tdh1
8.97271	11.2367	8.9553	10.1538	10.9424	9.51457	10.2298			Discard		1	42941.2	0.215204	0.399297	0.544877	zhf1
10.1061	9.81366	11.641	11.7229	9.71202	12.911	11.4281			Discard		2	24059.9	0.214526	0.529456	0.543388	psh3
16.0723	15.647	16.1872	15.7163	15.9442	15.5308	15.9283			Discard		32	163845	0.213796	-0.104591	-0.541782	sir1
4.48022	11.6057	12.1278	12.4285	11.7358	9.8962	12.6453			Keep		4	62316.1	0.212375	1.26524	0.538654	SPAC23D3.12
13.7329	14.948	14.8884	15.032	14.7358	14.973	14.8361			Discard		4	46084.9	0.212006	0.197946	0.537842	arg12
15.319	14.9911	14.3228	14.3419	15.0318	14.0425	14.5586			Discard		13	69516.8	0.207758	-0.199413	-0.528462	tom70
12.5318	13.765	14.5687	13.645	13.6615	13.2614	13.1576			Discard		12	74005.4	0.204996	-0.267459	-0.522342	grs1
13.3721	14.3697	14.7982	13.9304	13.889	14.5402	14.5585			Discard		7	51683.7	0.204888	0.211645	0.522102	ost1
7.26549	11.1724	11.2608	10.7974	10.6499	10.4392	11.0627			Keep		2	26677.4	0.203304	0.593243	0.518584	ckb1
7.33196	11.3547	11.162	11.5196	11.5617	8.53898	10.4671			Discard		1	52438.3	0.0374398	-0.152806	-0.109051	SPBC19G7.17
10.6098	12.1768	10.3603	10.2851	11.5242	11.1565	10.7489			Discard		1	10380.2	0.199553	0.28517	0.510232	rpl4302
11.1942	13.5606	12.9125	13.8346	12.2957	12.4113	12.8279			Discard		4	14458	0.19915	-0.363839	-0.509333	rpl3202
12.3605	13.3589	13.7197	13.3093	13.4372	13.2052	13.4516			Discard		5	39780.9	0.198262	0.177538	0.507351	eif3h
11.1065	11.4055	12.9163	12.3858	12.2258	11.9433	12.4688			Discard		4	38003	0.196545	0.259109	0.503513	tcg1
17.392	16.4777	14.2377	15.0051	15.9163	14.874	15.2216			Discard		9	97705	0.195544	-0.440791	-0.501272	arg11
17.682	17.4099	17.5644	17.1873	17.0829	17.7355	17.2547			Discard		5	9171.88	0.194723	-0.103183	-0.499433	rps27
9.3244	10.9052	12.4897	11.5093	11.1322	11.7131	11.5214			Discard		5	85555.1	0.194652	0.398392	0.499274	SPAC29E6.06c
13.8205	14.7155	16.53	15.4315	14.5236	15.1167	14.699			Discard		8	22356.9	0.193578	-0.344601	-0.496866	rps502
15.012	15.1342	14.077	14.007	14.5639	15.3252	14.4121			Discard		8	34851.1	0.191589	0.209505	0.492398	cpc2
17.1559	15.9464	13.8046	15.7258	15.6114	15.2179	14.916			Discard		4	114237	0.190231	-0.409747	-0.489341	cpy1
14.1666	15.7541	14.5192	15.1119	15.4959	14.4452	15.461			Discard		8	46096.2	0.190186	0.246114	0.489239	SPBC13G1.02
[truncated: 253 more rows]

## Sheet: Pearson
WT
[truncated: 19 more rows]

## Sheet: PCA
WT																				KallR
[truncated: 653 more rows]
